# Supplementary material for: [4-(Methoxy­carbon­yl)benz­yl]triphenyl­phospho­nium bromide hemihydrate
Source: Acta Crystallogr Sect E Struct Rep Online. 2008 Jan 11;64(Pt 2):o423. doi: 10.1107/S1600536808000184 (PMC2960404; doi:10.1107/S1600536808000184)
Supplement: Supplementary file 1 [file e-64-0o423-sup1.cif]

##############################################################################
###                                                                        ###
###        Electronic paper (Acta Crystallographica Section E)             ###
###                                                                        ###
##############################################################################
#                                                                            #
# This CIF contains the data in a paper accepted for publication in Acta     #
# Crystallographica Section E. It conforms to the requirements of Notes      #
# for Authors for Section E, and has been peer reviewed under the auspices   #
# of the IUCr Commission on Journals.                                        #
#                                                                            #
# Full details of the Crystallographic Information File format               #
# are given in the paper "The Crystallographic Information File (CIF):       #
# a New Standard Archive File for Crystallography" by S. R. Hall, F. H.      #
# Allen and I. D. Brown [Acta Cryst. (1991), A47, 655-685].                  #
#                                                                            #
# The current version of the core CIF dictionary is obtainable from          #
# ftp://ftp.iucr.org/pub/cif_core.dic. The current version number is 2.1.    #
#                                                                            #
# Software is freely available for graphical display of the structure(s) in  #
# this CIF.  For information consult the CIF home page http://www.iucr.org/  #
# cif/home.html                                                              #
#                                                                            #
##############################################################################
                                             
data_I
_audit_creation_method     SHELXL-97
_chemical_name_systematic
;
[4-(Methoxycarbonyl)benzyl]triphenylphosphonium bromide hemihydrate
;
_chemical_name_common     ?
_chemical_formula_moiety     'C27 H24 O2 P + , Br - , 0.5H2 O'
_chemical_formula_sum     'C27 H25 Br O2.50 P'
_chemical_formula_iupac     'C27 H24 O2 P + , Br - , 0.5H2 O'
_chemical_formula_weight     500.35
_chemical_melting_point     ?
_symmetry_cell_setting     'monoclinic'
_symmetry_space_group_name_H-M     'C 2/c'
_symmetry_space_group_name_Hall     '-C 2yc'
loop_
    _symmetry_equiv_pos_as_xyz
    'x, y, z'
    '-x, y, -z+1/2'
    'x+1/2, y+1/2, z'
    '-x+1/2, y+1/2, -z+1/2'
    '-x, -y, -z'
    'x, -y, z-1/2'
    '-x+1/2, -y+1/2, -z'
    'x+1/2, -y+1/2, z-1/2'
_cell_length_a     21.017(8)
_cell_length_b     14.045(5)
_cell_length_c     19.868(7)
_cell_angle_alpha     90.00
_cell_angle_beta     126.107(4)
_cell_angle_gamma     90.00
_cell_volume     4738(3)
_cell_formula_units_Z     8
_cell_measurement_reflns_used     7012
_cell_measurement_theta_min     3.1
_cell_measurement_theta_max     27.5
_cell_measurement_temperature     123(2)
_exptl_crystal_description     'Block'
_exptl_crystal_colour     'Colorless'
_exptl_crystal_size_max     0.40
_exptl_crystal_size_mid     0.31
_exptl_crystal_size_min     0.22
_exptl_crystal_density_diffrn     1.403
_exptl_crystal_density_meas     ?
_exptl_crystal_density_method     'not measured'
_exptl_crystal_F_000     2056
_exptl_absorpt_coefficient_mu     1.826
_exptl_absorpt_correction_type     integration
_exptl_absorpt_process_details     '(ABSCOR; Higashi, 1999)'
_exptl_absorpt_correction_T_min     0.404
_exptl_absorpt_correction_T_max     0.520
_exptl_special_details
;
 ?
;
_diffrn_ambient_temperature     123(2)
_diffrn_radiation_type     MoK\a
_diffrn_radiation_wavelength     0.71070
_diffrn_radiation_monochromator     graphite
_diffrn_measurement_device_type     'Rigaku/MSC Mercury CCD'
_diffrn_measurement_method     \w
_diffrn_reflns_number     18847
_diffrn_reflns_av_R_equivalents     0.0379
_diffrn_reflns_av_sigmaI/netI     0.0372
_diffrn_reflns_theta_min     3.17
_diffrn_reflns_theta_max     27.48
_diffrn_reflns_theta_full     27.48
_diffrn_measured_fraction_theta_max     0.996
_diffrn_measured_fraction_theta_full     0.996
_diffrn_reflns_limit_h_min     -27
_diffrn_reflns_limit_h_max     25
_diffrn_reflns_limit_k_min     -18
_diffrn_reflns_limit_k_max     17
_diffrn_reflns_limit_l_min     -18
_diffrn_reflns_limit_l_max     25
_refine_special_details
;
 Refinement of F^2^ against ALL reflections.  The weighted R-factor wR and
 goodness of fit S are based on F^2^, conventional R-factors R are based
 on F, with F set to zero for negative F^2^. The threshold expression of
 F^2^ > 2sigma(F^2^) is used only for calculating R-factors(gt) etc. and is
 not relevant to the choice of reflections for refinement.  R-factors based
 on F^2^ are statistically about twice as large as those based on F, and R-
 factors based on ALL data will be even larger.
;
_reflns_number_total     5425
_reflns_number_gt     5022
_reflns_threshold_expression     I>2\s(I)
_refine_ls_structure_factor_coef     Fsqd
_refine_ls_matrix_type     full
_refine_ls_R_factor_all     0.0504
_refine_ls_R_factor_gt     0.0434
_refine_ls_wR_factor_gt     0.0767
_refine_ls_wR_factor_ref     0.0790
_refine_ls_goodness_of_fit_ref     1.153
_refine_ls_restrained_S_all     1.153
_refine_ls_number_reflns     5425
_refine_ls_number_parameters     290
_refine_ls_number_restraints     0
_refine_ls_hydrogen_treatment     mixed
_refine_ls_weighting_scheme     calc
_refine_ls_weighting_details
        'calc w=1/[\s^2^(Fo^2^)+(0.0133P)^2^+10.1118P] where P=(Fo^2^+2Fc^2^)/3'
_atom_sites_solution_hydrogens     geom
_atom_sites_solution_primary     direct
_atom_sites_solution_secondary     difmap
_refine_ls_shift/su_max     0.001
_refine_ls_shift/su_mean     0.000
_refine_diff_density_max     0.507
_refine_diff_density_min     -0.526
_refine_ls_extinction_method     none
_refine_ls_extinction_coef     ?
loop_
    _atom_type_symbol
    _atom_type_description
    _atom_type_scat_dispersion_real
    _atom_type_scat_dispersion_imag
    _atom_type_scat_source
    'C' 'C' 0.0033 0.0016
                         'International Tables Vol C Tables 4.2.6.8 and 6.1.1.4'
    'H' 'H' 0.0000 0.0000
                         'International Tables Vol C Tables 4.2.6.8 and 6.1.1.4'
    'O' 'O' 0.0106 0.0060
                         'International Tables Vol C Tables 4.2.6.8 and 6.1.1.4'
    'P' 'P' 0.1023 0.0942
                         'International Tables Vol C Tables 4.2.6.8 and 6.1.1.4'
    'Br' 'Br' -0.2901 2.4595
                         'International Tables Vol C Tables 4.2.6.8 and 6.1.1.4'
_computing_data_collection
                 'CrystalClear (Molecular Structure Corporation & Rigaku, 2001)'
_computing_cell_refinement
                 'CrystalClear (Molecular Structure Corporation & Rigaku, 2001)'
_computing_data_reduction
                       'TEXSAN (Molecular Structure Corporation & Rigaku, 2004)'
_computing_structure_solution     'SIR97 (Altomare <i>et al.</i>,  1999)'
_computing_structure_refinement     'SHELXL97 (Sheldrick, 2008)'
_computing_molecular_graphics     'ORTEPII (Johnson, 1976)'
_computing_publication_material
;
SHELXL97 (Sheldrick, 2008) and
TEXSAN (Molecular Structure Corporation & Rigaku, 2004)
;
loop_
    _atom_site_type_symbol
    _atom_site_label
    _atom_site_fract_x
    _atom_site_fract_y
    _atom_site_fract_z
    _atom_site_U_iso_or_equiv
    _atom_site_adp_type
    _atom_site_calc_flag
    _atom_site_refinement_flags
    _atom_site_occupancy
    _atom_site_disorder_assembly
    _atom_site_disorder_group
    P P1 0.31029(3) 0.44471(4) 0.32117(3) 0.01545(12) Uani d . 1 . .
    C C1 0.41411(12) 0.41713(15) 0.38823(13) 0.0174(4) Uani d . 1 . .
    H H1A 0.4424 0.4655 0.3789 0.021 Uiso calc R 1 . .
    H H1B 0.4324 0.4234 0.4468 0.021 Uiso calc R 1 . .
    C C2 0.43759(12) 0.32001(16) 0.37752(12) 0.0181(4) Uani d . 1 . .
    C C3 0.42000(13) 0.23839(16) 0.40364(13) 0.0206(5) Uani d . 1 . .
    H H3 0.3909 0.2438 0.4261 0.025 Uiso calc R 1 . .
    C C4 0.44456(13) 0.14960(17) 0.39714(14) 0.0222(5) Uani d . 1 . .
    H H4 0.4314 0.0945 0.4143 0.027 Uiso calc R 1 . .
    C C5 0.48845(12) 0.14061(16) 0.36557(13) 0.0205(5) Uani d . 1 . .
    C C6 0.50870(13) 0.22217(18) 0.34252(14) 0.0249(5) Uani d . 1 . .
    H H6 0.5408 0.2170 0.3235 0.030 Uiso calc R 1 . .
    C C7 0.48255(13) 0.31103(18) 0.34700(14) 0.0241(5) Uani d . 1 . .
    H H7 0.4953 0.3660 0.3292 0.029 Uiso calc R 1 . .
    C C8 0.51658(13) 0.04628(18) 0.35787(14) 0.0260(5) Uani d . 1 . .
    O O1 0.56546(10) 0.03619(14) 0.34485(11) 0.0341(4) Uani d . 1 . .
    O O2 0.48183(10) -0.02626(12) 0.36867(12) 0.0343(4) Uani d . 1 . .
    C C9 0.50683(18) -0.1213(2) 0.3647(2) 0.0495(8) Uani d . 1 . .
    H H9A 0.4922 -0.1329 0.3085 0.074 Uiso calc R 1 . .
    H H9B 0.4811 -0.1685 0.3776 0.074 Uiso calc R 1 . .
    H H9C 0.5641 -0.1266 0.4052 0.074 Uiso calc R 1 . .
    C C10 0.27533(12) 0.45605(15) 0.21423(13) 0.0167(4) Uani d . 1 . .
    C C11 0.19410(13) 0.45949(17) 0.15136(13) 0.0217(5) Uani d . 1 . .
    H H11 0.1578 0.4523 0.1648 0.026 Uiso calc R 1 . .
    C C12 0.16704(14) 0.47353(17) 0.06923(14) 0.0252(5) Uani d . 1 . .
    H H12 0.1120 0.4762 0.0265 0.030 Uiso calc R 1 . .
    C C13 0.21980(14) 0.48367(16) 0.04915(14) 0.0240(5) Uani d . 1 . .
    H H13 0.2008 0.4929 -0.0072 0.029 Uiso calc R 1 . .
    C C14 0.30000(14) 0.48039(17) 0.11111(14) 0.0243(5) Uani d . 1 . .
    H H14 0.3361 0.4875 0.0974 0.029 Uiso calc R 1 . .
    C C15 0.32787(13) 0.46655(16) 0.19402(13) 0.0212(5) Uani d . 1 . .
    H H15 0.3830 0.4643 0.2366 0.025 Uiso calc R 1 . .
    C C16 0.29724(13) 0.55555(15) 0.35705(13) 0.0182(4) Uani d . 1 . .
    C C17 0.22172(14) 0.58176(18) 0.33081(17) 0.0311(6) Uani d . 1 . .
    H H17 0.1780 0.5419 0.2939 0.037 Uiso calc R 1 . .
    C C18 0.21096(16) 0.66619(19) 0.35887(18) 0.0363(6) Uani d . 1 . .
    H H18 0.1596 0.6842 0.3409 0.044 Uiso calc R 1 . .
    C C19 0.27431(15) 0.72433(17) 0.41278(15) 0.0280(5) Uani d . 1 . .
    H H19 0.2665 0.7816 0.4325 0.034 Uiso calc R 1 . .
    C C20 0.34886(14) 0.69949(17) 0.43800(14) 0.0253(5) Uani d . 1 . .
    H H20 0.3921 0.7402 0.4744 0.030 Uiso calc R 1 . .
    C C21 0.36103(13) 0.61531(17) 0.41050(13) 0.0221(5) Uani d . 1 . .
    H H21 0.4124 0.5984 0.4279 0.027 Uiso calc R 1 . .
    C C22 0.25177(12) 0.35735(15) 0.32766(13) 0.0171(4) Uani d . 1 . .
    C C23 0.24544(13) 0.36231(17) 0.39383(14) 0.0223(5) Uani d . 1 . .
    H H23 0.2734 0.4097 0.4356 0.027 Uiso calc R 1 . .
    C C24 0.19816(14) 0.29762(18) 0.39790(15) 0.0265(5) Uani d . 1 . .
    H H24 0.1933 0.3011 0.4424 0.032 Uiso calc R 1 . .
    C C25 0.15793(14) 0.22790(18) 0.33766(16) 0.0281(5) Uani d . 1 . .
    H H25 0.1248 0.1846 0.3404 0.034 Uiso calc R 1 . .
    C C26 0.16576(15) 0.22106(18) 0.27322(16) 0.0287(5) Uani d . 1 . .
    H H26 0.1388 0.1725 0.2324 0.034 Uiso calc R 1 . .
    C C27 0.21322(13) 0.28556(16) 0.26844(14) 0.0230(5) Uani d . 1 . .
    H H27 0.2193 0.2806 0.2248 0.028 Uiso calc R 1 . .
    Br Br1 0.456153(14) 0.381335(18) 0.588418(14) 0.02564(7) Uani d . 1 . .
    O O3 0.5000 0.49982(19) 0.7500 0.0300(5) Uani d S 1 . .
    H H3O 0.485(2) 0.455(3) 0.702(2) 0.090(14) Uiso d . 1 . .
loop_
    _atom_site_aniso_label
    _atom_site_aniso_U_11
    _atom_site_aniso_U_22
    _atom_site_aniso_U_33
    _atom_site_aniso_U_12
    _atom_site_aniso_U_13
    _atom_site_aniso_U_23
    P1 0.0136(2) 0.0170(3) 0.0155(2) -0.0005(2) 0.0084(2) 0.0006(2)
    C1 0.0142(9) 0.0186(10) 0.0169(10) -0.0006(8) 0.0077(8) 0.0010(8)
    C2 0.0129(9) 0.0227(11) 0.0153(9) 0.0020(8) 0.0064(8) 0.0026(8)
    C3 0.0206(11) 0.0213(11) 0.0230(11) -0.0003(9) 0.0146(9) 0.0007(9)
    C4 0.0208(11) 0.0208(11) 0.0260(11) -0.0012(9) 0.0144(10) -0.0006(9)
    C5 0.0146(10) 0.0261(12) 0.0147(10) 0.0029(8) 0.0053(8) -0.0020(8)
    C6 0.0200(11) 0.0386(14) 0.0201(10) 0.0080(10) 0.0140(9) 0.0060(10)
    C7 0.0208(11) 0.0294(13) 0.0227(11) 0.0054(10) 0.0132(9) 0.0101(10)
    C8 0.0173(11) 0.0318(13) 0.0184(11) 0.0062(10) 0.0047(9) -0.0048(9)
    O1 0.0263(9) 0.0428(11) 0.0333(9) 0.0090(8) 0.0176(8) -0.0058(8)
    O2 0.0256(9) 0.0222(9) 0.0494(11) 0.0018(7) 0.0189(9) -0.0084(8)
    C9 0.0380(16) 0.0257(14) 0.078(2) 0.0020(12) 0.0304(16) -0.0167(15)
    C10 0.0177(10) 0.0144(10) 0.0174(10) 0.0010(8) 0.0100(9) 0.0024(8)
    C11 0.0197(11) 0.0266(12) 0.0195(10) 0.0039(9) 0.0121(9) 0.0022(9)
    C12 0.0204(11) 0.0298(13) 0.0185(10) 0.0031(10) 0.0077(9) 0.0019(9)
    C13 0.0305(12) 0.0228(12) 0.0183(10) 0.0019(10) 0.0143(10) 0.0027(9)
    C14 0.0291(12) 0.0274(12) 0.0231(11) -0.0023(10) 0.0190(10) 0.0021(9)
    C15 0.0185(10) 0.0236(12) 0.0204(10) -0.0018(9) 0.0109(9) 0.0011(9)
    C16 0.0186(10) 0.0171(10) 0.0188(10) 0.0007(8) 0.0110(9) 0.0012(8)
    C17 0.0184(11) 0.0266(13) 0.0435(15) -0.0029(10) 0.0156(11) -0.0082(11)
    C18 0.0274(13) 0.0282(14) 0.0588(18) 0.0024(11) 0.0283(13) -0.0050(12)
    C19 0.0387(14) 0.0191(12) 0.0342(13) 0.0025(10) 0.0258(12) -0.0011(10)
    C20 0.0260(12) 0.0220(12) 0.0203(11) -0.0020(9) 0.0094(10) -0.0039(9)
    C21 0.0181(10) 0.0233(11) 0.0205(10) 0.0016(9) 0.0088(9) -0.0008(9)
    C22 0.0144(10) 0.0180(11) 0.0182(10) -0.0003(8) 0.0092(8) 0.0013(8)
    C23 0.0215(11) 0.0256(12) 0.0212(11) -0.0001(9) 0.0134(9) 0.0005(9)
    C24 0.0284(12) 0.0319(13) 0.0268(12) 0.0044(10) 0.0205(10) 0.0072(10)
    C25 0.0282(12) 0.0236(12) 0.0413(14) -0.0011(10) 0.0255(12) 0.0058(10)
    C26 0.0308(13) 0.0243(12) 0.0350(13) -0.0084(10) 0.0217(11) -0.0059(10)
    C27 0.0258(12) 0.0223(12) 0.0238(11) -0.0034(9) 0.0162(10) -0.0020(9)
    Br1 0.02436(12) 0.03282(14) 0.02411(12) -0.00150(10) 0.01670(10) 0.00167(10)
    O3 0.0276(13) 0.0313(14) 0.0331(13) 0.000 0.0190(11) 0.000
_geom_special_details
;
 All esds (except the esd in the dihedral angle between two l.s. planes)
 are estimated using the full covariance matrix.  The cell esds are taken
 into account individually in the estimation of esds in distances, angles
 and torsion angles; correlations between esds in cell parameters are only
 used when they are defined by crystal symmetry.  An approximate (isotropic)
 treatment of cell esds is used for estimating esds involving l.s. planes.
;
loop_
    _geom_bond_atom_site_label_1
    _geom_bond_atom_site_label_2
    _geom_bond_site_symmetry_2
    _geom_bond_distance
    _geom_bond_publ_flag
    P1 C22 . 1.795(2) ?
    P1 C16 . 1.799(2) ?
    P1 C10 . 1.800(2) ?
    P1 C1 . 1.806(2) ?
    C1 C2 . 1.508(3) ?
    C1 H1A . 0.9900 ?
    C1 H1B . 0.9900 ?
    C2 C3 . 1.395(3) ?
    C2 C7 . 1.397(3) ?
    C3 C4 . 1.385(3) ?
    C3 H3 . 0.9500 ?
    C4 C5 . 1.393(3) ?
    C4 H4 . 0.9500 ?
    C5 C6 . 1.390(3) ?
    C5 C8 . 1.495(3) ?
    C6 C7 . 1.388(3) ?
    C6 H6 . 0.9500 ?
    C7 H7 . 0.9500 ?
    C8 O1 . 1.207(3) ?
    C8 O2 . 1.343(3) ?
    O2 C9 . 1.454(3) ?
    C9 H9A . 0.9800 ?
    C9 H9B . 0.9800 ?
    C9 H9C . 0.9800 ?
    C10 C15 . 1.388(3) ?
    C10 C11 . 1.401(3) ?
    C11 C12 . 1.390(3) ?
    C11 H11 . 0.9500 ?
    C12 C13 . 1.389(3) ?
    C12 H12 . 0.9500 ?
    C13 C14 . 1.383(3) ?
    C13 H13 . 0.9500 ?
    C14 C15 . 1.399(3) ?
    C14 H14 . 0.9500 ?
    C15 H15 . 0.9500 ?
    C16 C17 . 1.397(3) ?
    C16 C21 . 1.397(3) ?
    C17 C18 . 1.384(4) ?
    C17 H17 . 0.9500 ?
    C18 C19 . 1.381(4) ?
    C18 H18 . 0.9500 ?
    C19 C20 . 1.379(4) ?
    C19 H19 . 0.9500 ?
    C20 C21 . 1.388(3) ?
    C20 H20 . 0.9500 ?
    C21 H21 . 0.9500 ?
    C22 C27 . 1.391(3) ?
    C22 C23 . 1.399(3) ?
    C23 C24 . 1.384(3) ?
    C23 H23 . 0.9500 ?
    C24 C25 . 1.383(4) ?
    C24 H24 . 0.9500 ?
    C25 C26 . 1.387(4) ?
    C25 H25 . 0.9500 ?
    C26 C27 . 1.392(3) ?
    C26 H26 . 0.9500 ?
    C27 H27 . 0.9500 ?
    O3 H3O . 1.03(4) ?
loop_
    _geom_angle_atom_site_label_1
    _geom_angle_atom_site_label_2
    _geom_angle_atom_site_label_3
    _geom_angle_site_symmetry_1
    _geom_angle_site_symmetry_3
    _geom_angle
    _geom_angle_publ_flag
    C22 P1 C16 . . 107.00(11) ?
    C22 P1 C10 . . 108.96(10) ?
    C16 P1 C10 . . 109.85(10) ?
    C22 P1 C1 . . 112.43(10) ?
    C16 P1 C1 . . 107.06(10) ?
    C10 P1 C1 . . 111.41(10) ?
    C2 C1 P1 . . 116.34(15) ?
    C2 C1 H1A . . 108.2 ?
    P1 C1 H1A . . 108.2 ?
    C2 C1 H1B . . 108.2 ?
    P1 C1 H1B . . 108.2 ?
    H1A C1 H1B . . 107.4 ?
    C3 C2 C7 . . 118.9(2) ?
    C3 C2 C1 . . 120.7(2) ?
    C7 C2 C1 . . 120.3(2) ?
    C4 C3 C2 . . 120.7(2) ?
    C4 C3 H3 . . 119.7 ?
    C2 C3 H3 . . 119.7 ?
    C3 C4 C5 . . 120.4(2) ?
    C3 C4 H4 . . 119.8 ?
    C5 C4 H4 . . 119.8 ?
    C6 C5 C4 . . 119.1(2) ?
    C6 C5 C8 . . 118.7(2) ?
    C4 C5 C8 . . 122.2(2) ?
    C7 C6 C5 . . 120.7(2) ?
    C7 C6 H6 . . 119.7 ?
    C5 C6 H6 . . 119.7 ?
    C6 C7 C2 . . 120.2(2) ?
    C6 C7 H7 . . 119.9 ?
    C2 C7 H7 . . 119.9 ?
    O1 C8 O2 . . 123.9(2) ?
    O1 C8 C5 . . 124.3(2) ?
    O2 C8 C5 . . 111.8(2) ?
    C8 O2 C9 . . 116.1(2) ?
    O2 C9 H9A . . 109.5 ?
    O2 C9 H9B . . 109.5 ?
    H9A C9 H9B . . 109.5 ?
    O2 C9 H9C . . 109.5 ?
    H9A C9 H9C . . 109.5 ?
    H9B C9 H9C . . 109.5 ?
    C15 C10 C11 . . 119.9(2) ?
    C15 C10 P1 . . 120.68(16) ?
    C11 C10 P1 . . 119.38(17) ?
    C12 C11 C10 . . 119.5(2) ?
    C12 C11 H11 . . 120.3 ?
    C10 C11 H11 . . 120.3 ?
    C13 C12 C11 . . 120.5(2) ?
    C13 C12 H12 . . 119.7 ?
    C11 C12 H12 . . 119.7 ?
    C14 C13 C12 . . 120.1(2) ?
    C14 C13 H13 . . 120.0 ?
    C12 C13 H13 . . 120.0 ?
    C13 C14 C15 . . 119.8(2) ?
    C13 C14 H14 . . 120.1 ?
    C15 C14 H14 . . 120.1 ?
    C10 C15 C14 . . 120.2(2) ?
    C10 C15 H15 . . 119.9 ?
    C14 C15 H15 . . 119.9 ?
    C17 C16 C21 . . 119.7(2) ?
    C17 C16 P1 . . 119.02(17) ?
    C21 C16 P1 . . 121.27(17) ?
    C18 C17 C16 . . 119.7(2) ?
    C18 C17 H17 . . 120.2 ?
    C16 C17 H17 . . 120.2 ?
    C19 C18 C17 . . 120.5(2) ?
    C19 C18 H18 . . 119.8 ?
    C17 C18 H18 . . 119.8 ?
    C20 C19 C18 . . 120.1(2) ?
    C20 C19 H19 . . 119.9 ?
    C18 C19 H19 . . 119.9 ?
    C19 C20 C21 . . 120.4(2) ?
    C19 C20 H20 . . 119.8 ?
    C21 C20 H20 . . 119.8 ?
    C20 C21 C16 . . 119.6(2) ?
    C20 C21 H21 . . 120.2 ?
    C16 C21 H21 . . 120.2 ?
    C27 C22 C23 . . 120.0(2) ?
    C27 C22 P1 . . 121.14(17) ?
    C23 C22 P1 . . 118.82(16) ?
    C24 C23 C22 . . 119.4(2) ?
    C24 C23 H23 . . 120.3 ?
    C22 C23 H23 . . 120.3 ?
    C25 C24 C23 . . 120.5(2) ?
    C25 C24 H24 . . 119.7 ?
    C23 C24 H24 . . 119.7 ?
    C24 C25 C26 . . 120.2(2) ?
    C24 C25 H25 . . 119.9 ?
    C26 C25 H25 . . 119.9 ?
    C25 C26 C27 . . 119.8(2) ?
    C25 C26 H26 . . 120.1 ?
    C27 C26 H26 . . 120.1 ?
    C22 C27 C26 . . 119.9(2) ?
    C22 C27 H27 . . 120.1 ?
    C26 C27 H27 . . 120.1 ?
loop_
    _geom_torsion_atom_site_label_1
    _geom_torsion_atom_site_label_2
    _geom_torsion_atom_site_label_3
    _geom_torsion_atom_site_label_4
    _geom_torsion_site_symmetry_1
    _geom_torsion_site_symmetry_2
    _geom_torsion_site_symmetry_3
    _geom_torsion_site_symmetry_4
    _geom_torsion
    _geom_torsion_publ_flag
    C22 P1 C1 C2 . . . . 54.37(19) ?
    C16 P1 C1 C2 . . . . 171.59(16) ?
    C10 P1 C1 C2 . . . . -68.29(19) ?
    P1 C1 C2 C3 . . . . -71.4(2) ?
    P1 C1 C2 C7 . . . . 113.4(2) ?
    C7 C2 C3 C4 . . . . -1.9(3) ?
    C1 C2 C3 C4 . . . . -177.2(2) ?
    C2 C3 C4 C5 . . . . 1.1(3) ?
    C3 C4 C5 C6 . . . . 1.5(3) ?
    C3 C4 C5 C8 . . . . 179.7(2) ?
    C4 C5 C6 C7 . . . . -3.1(3) ?
    C8 C5 C6 C7 . . . . 178.7(2) ?
    C5 C6 C7 C2 . . . . 2.2(3) ?
    C3 C2 C7 C6 . . . . 0.3(3) ?
    C1 C2 C7 C6 . . . . 175.6(2) ?
    C6 C5 C8 O1 . . . . 11.6(3) ?
    C4 C5 C8 O1 . . . . -166.6(2) ?
    C6 C5 C8 O2 . . . . -169.47(19) ?
    C4 C5 C8 O2 . . . . 12.3(3) ?
    O1 C8 O2 C9 . . . . 0.5(3) ?
    C5 C8 O2 C9 . . . . -178.4(2) ?
    C22 P1 C10 C15 . . . . -140.05(18) ?
    C16 P1 C10 C15 . . . . 103.04(19) ?
    C1 P1 C10 C15 . . . . -15.4(2) ?
    C22 P1 C10 C11 . . . . 43.5(2) ?
    C16 P1 C10 C11 . . . . -73.5(2) ?
    C1 P1 C10 C11 . . . . 168.08(17) ?
    C15 C10 C11 C12 . . . . -0.1(3) ?
    P1 C10 C11 C12 . . . . 176.46(18) ?
    C10 C11 C12 C13 . . . . 0.3(4) ?
    C11 C12 C13 C14 . . . . -0.4(4) ?
    C12 C13 C14 C15 . . . . 0.2(4) ?
    C11 C10 C15 C14 . . . . -0.1(3) ?
    P1 C10 C15 C14 . . . . -176.59(18) ?
    C13 C14 C15 C10 . . . . 0.0(4) ?
    C22 P1 C16 C17 . . . . -43.1(2) ?
    C10 P1 C16 C17 . . . . 75.1(2) ?
    C1 P1 C16 C17 . . . . -163.83(19) ?
    C22 P1 C16 C21 . . . . 136.78(19) ?
    C10 P1 C16 C21 . . . . -105.09(19) ?
    C1 P1 C16 C21 . . . . 16.0(2) ?
    C21 C16 C17 C18 . . . . -0.8(4) ?
    P1 C16 C17 C18 . . . . 179.1(2) ?
    C16 C17 C18 C19 . . . . -0.3(4) ?
    C17 C18 C19 C20 . . . . 1.2(4) ?
    C18 C19 C20 C21 . . . . -1.0(4) ?
    C19 C20 C21 C16 . . . . -0.1(4) ?
    C17 C16 C21 C20 . . . . 1.0(3) ?
    P1 C16 C21 C20 . . . . -178.90(17) ?
    C16 P1 C22 C27 . . . . 144.04(18) ?
    C10 P1 C22 C27 . . . . 25.3(2) ?
    C1 P1 C22 C27 . . . . -98.69(19) ?
    C16 P1 C22 C23 . . . . -36.1(2) ?
    C10 P1 C22 C23 . . . . -154.78(17) ?
    C1 P1 C22 C23 . . . . 81.2(2) ?
    C27 C22 C23 C24 . . . . -2.5(3) ?
    P1 C22 C23 C24 . . . . 177.58(17) ?
    C22 C23 C24 C25 . . . . 0.6(4) ?
    C23 C24 C25 C26 . . . . 1.2(4) ?
    C24 C25 C26 C27 . . . . -1.1(4) ?
    C23 C22 C27 C26 . . . . 2.6(3) ?
    P1 C22 C27 C26 . . . . -177.47(18) ?
    C25 C26 C27 C22 . . . . -0.8(4) ?
loop_
    _geom_hbond_atom_site_label_D
    _geom_hbond_atom_site_label_H
    _geom_hbond_atom_site_label_A
    _geom_hbond_site_symmetry_A
    _geom_hbond_distance_DH
    _geom_hbond_distance_HA
    _geom_hbond_distance_DA
    _geom_hbond_angle_DHA
    O3 H3O Br1 . 1.03(4) 2.22(4) 3.2308(17) 169(3)
data_global
_journal_date_recd_electronic     2007-11-30
_journal_date_accepted     2008-01-03
_journal_name_full     'Acta Crystallographica, Section E'
_journal_year     2008
_journal_volume     64
_journal_issue      2
_journal_page_first     o423
_journal_page_last     o423
_journal_paper_category     QO
_journal_coeditor_code     HG2361
_publ_contact_author_name     'Hameed, Shahid'
_publ_contact_author_address
;
Department of Chemistry
Quaid-i-Azam University
Islamabad 45320
Pakistan
;
_publ_contact_author_email     shameed@qau.edu.pk
_publ_contact_author_fax     ?
_publ_contact_author_phone     ?
_publ_section_title
;
[4-(Methoxycarbonyl)benzyl]triphenylphosphonium bromide hemihydrate
;
loop_
    _publ_author_name
    _publ_author_address
    'Nazir, Saba'
;
Department of Chemistry
Quaid-i-Azam University
Islamabad 45320
Pakistan
;
    'Khawar Rauf, M.'
;
Department of Chemistry, Faculty of Engineering
Gifu University, Yanagido, Gifu 501-1193, Japan
;
    'Ebihara, Masahiro'
;
Department of Chemistry, Faculty of Engineering
Gifu University, Yanagido, Gifu 501-1193, Japan
;
    'Hameed, Shahid'
;
Department of Chemistry
Quaid-i-Azam University
Islamabad 45320
Pakistan
;
