# Supplementary material for: [4-(Methoxy­carbon­yl)benz­yl]triphenyl­phospho­nium bromide hemihydrate
Source: Acta Crystallogr Sect E Struct Rep Online. 2008 Jan 11;64(Pt 2):o423. doi: 10.1107/S1600536808000184 (PMC2960404; doi:10.1107/S1600536808000184)
Supplement: Supplementary file 2 [file e-64-0o423-Isup2.hkl]

# 
# h,k,l, Fc-squared, Fo-squared, sigma(Fo-squared) and status flag 
# 
data_I
_shelx_title ' D:\X-ray\refinement\Khawar\khawar74\khawar74' 
_shelx_refln_list_code          4 
_shelx_F_calc_maximum      368.98 
_exptl_crystal_F_000      2056.00 
_reflns_d_resolution_high  0.7701 
 
loop_ 
 _symmetry_equiv_pos_as_xyz 
 'x, y, z' 
 '-x, y, -z+1/2' 
 'x+1/2, y+1/2, z' 
 '-x+1/2, y+1/2, -z+1/2' 
 '-x, -y, -z' 
 'x, -y, z-1/2' 
 '-x+1/2, -y+1/2, -z' 
 'x+1/2, -y+1/2, z-1/2' 
 
_cell_length_a    21.0169 
_cell_length_b    14.0455 
_cell_length_c    19.8678 
_cell_angle_alpha  90.000 
_cell_angle_beta  126.107 
_cell_angle_gamma  90.000 
 
_shelx_F_squared_multiplier     1.000 
 
loop_ 
 _refln_index_h 
 _refln_index_k 
 _refln_index_l 
 _refln_F_squared_calc 
 _refln_F_squared_meas 
 _refln_F_squared_sigma 
 _refln_observed_status 
   6   0   0    27268.36    26106.74    520.39 o 
   8   0   0    38598.41    40471.96    787.30 o 
  10   0   0     1638.58     1308.00     68.08 o 
  12   0   0     6289.00     5928.02    191.86 o 
  14   0   0      170.70      180.02     42.24 o 
  16   0   0      328.76      353.88    103.81 o 
  18   0   0       38.05      161.00     71.34 o 
  20   0   0     3830.85     3985.02    214.51 o 
  22   0   0     1218.49     1663.32    207.39 o 
   3   1   0    13374.64    13434.13    185.06 o 
   5   1   0       89.81      131.19      9.43 o 
   7   1   0     4932.96     5098.18     72.51 o 
   9   1   0    18637.37    18313.28    362.01 o 
  11   1   0     3629.96     3452.62     90.29 o 
  13   1   0    19404.70    19005.06    386.27 o 
  15   1   0      539.17      437.71     55.41 o 
  17   1   0      193.33      207.84     35.14 o 
  19   1   0       52.79      221.34     42.59 o 
  21   1   0     7577.19     7231.71    403.38 o 
   2   2   0     1716.83     1766.84     29.18 o 
   4   2   0     6935.46     6797.65     95.16 o 
   6   2   0     5281.37     5279.45     69.38 o 
   8   2   0    10608.96    11178.38    150.42 o 
  10   2   0     7287.90     8033.52    159.97 o 
  12   2   0      900.98     1170.26    149.02 o 
  14   2   0     1265.92     1252.97     97.88 o 
  16   2   0     1688.70     1563.97     80.67 o 
  18   2   0      462.73      383.51     64.45 o 
  20   2   0       98.47      203.99     59.45 o 
   1   3   0    29260.38    30241.49    408.44 o 
   3   3   0    13779.62    14217.44    233.48 o 
   5   3   0    13336.58    14345.72    241.54 o 
   7   3   0     2181.44     2536.66     49.28 o 
   9   3   0    22778.22    23714.63    416.37 o 
  11   3   0    20090.66    18752.40    409.55 o 
  13   3   0      381.08      289.40     33.95 o 
  15   3   0     5881.25     5743.13    181.11 o 
  17   3   0       86.13      173.20     44.11 o 
  19   3   0      104.69      156.55     67.30 o 
  21   3   0       43.30      318.61     78.88 o 
   0   4   0      392.37      426.08     18.80 o 
   2   4   0    74327.51    74899.44    952.34 o 
   4   4   0    11638.10    12437.42    214.25 o 
   6   4   0    18019.29    17752.48    353.47 o 
   8   4   0       92.92      209.70     19.86 o 
  10   4   0    40290.51    41513.45    571.70 o 
  12   4   0    15887.12    15231.07    238.83 o 
  14   4   0     9406.96     9144.01    167.45 o 
  16   4   0       50.93      219.81     56.95 o 
  18   4   0       57.26       77.44     48.27 o 
  20   4   0     4906.06     4494.63    152.19 o 
   1   5   0    29394.18    29130.93    352.83 o 
   3   5   0     6426.40     6072.01    138.14 o 
   5   5   0      526.68      535.55     34.34 o 
   7   5   0    17136.61    16917.34    389.97 o 
   9   5   0     5258.81     5068.18    107.84 o 
  11   5   0     8823.70     8506.02    134.81 o 
  13   5   0    14016.91    14017.05    271.82 o 
  15   5   0      255.93      273.08     32.59 o 
  17   5   0     1072.80     1134.61    104.69 o 
  19   5   0      113.75      109.76     41.99 o 
  21   5   0     2178.55     1848.06    190.07 o 
   0   6   0       19.52      169.00     30.53 o 
   2   6   0      256.88      327.63     14.05 o 
   4   6   0     5588.50     6170.02    163.91 o 
   6   6   0     1534.10     1678.19     49.25 o 
   8   6   0     3371.78     3233.70     94.94 o 
  10   6   0       15.11       81.51     43.96 o 
  12   6   0      347.05      283.72     35.49 o 
  14   6   0      394.08      359.70     40.26 o 
  16   6   0      980.72      927.11     82.61 o 
  18   6   0      606.37      580.02     83.46 o 
  20   6   0       80.31      214.80    116.61 o 
   1   7   0       58.35      159.17     15.57 o 
   3   7   0    13654.82    13326.48    181.99 o 
   5   7   0      933.18     1060.06     42.05 o 
   7   7   0      167.24      199.61     52.84 o 
   9   7   0       74.71      140.61     27.15 o 
  11   7   0     5398.50     4993.05    128.37 o 
  13   7   0     1836.10     1516.02     88.01 o 
  15   7   0       87.43      265.21     71.99 o 
  17   7   0      128.15      203.14     91.62 o 
  19   7   0      384.13      355.61    153.42 o 
   0   8   0     9429.74     9494.73    219.17 o 
   2   8   0    39074.03    40139.10    498.90 o 
   4   8   0     7159.97     7018.79    139.54 o 
   6   8   0     1391.68     1332.09     57.64 o 
   8   8   0     2713.51     2337.05     75.50 o 
  10   8   0    23258.87    23340.93    674.34 o 
  12   8   0     1757.78     1686.40     71.14 o 
  14   8   0     2583.69     2453.60    122.59 o 
  16   8   0     1078.72     1240.44     94.51 o 
  18   8   0     1430.44     1447.49    128.53 o 
   1   9   0    12399.82    13069.03    247.81 o 
   3   9   0     9336.83     9333.25    254.15 o 
   5   9   0     1602.39     1614.93     48.31 o 
   7   9   0      749.70      672.37     62.12 o 
   9   9   0    10818.40    10770.28    235.01 o 
  11   9   0    18512.30    19605.42    394.33 o 
  13   9   0      663.54      761.39     74.58 o 
  15   9   0     4278.47     4063.78    158.79 o 
  17   9   0      146.06      227.10     97.39 o 
  19   9   0     2021.67     1841.16    115.70 o 
   0  10   0     1680.71     1592.68     84.29 o 
   2  10   0     6527.57     6695.43    124.91 o 
   4  10   0      277.86      246.56     44.66 o 
   6  10   0        5.38      120.68     42.24 o 
   8  10   0      914.70      906.92     75.52 o 
  10  10   0     2757.31     2723.86     92.40 o 
  12  10   0     1491.86     1583.01    208.07 o 
  14  10   0      443.85      278.31    104.06 o 
  16  10   0     3238.97     3251.28    173.01 o 
  18  10   0     1154.60     1282.04    105.45 o 
   1  11   0     1423.21     1462.74     55.87 o 
   3  11   0    12386.70    12365.72    214.74 o 
   5  11   0     2723.16     2644.45    135.84 o 
   7  11   0     2266.53     1968.29    174.25 o 
   9  11   0      932.31      866.64     58.51 o 
  11  11   0     2557.48     2404.83    125.36 o 
  13  11   0     3368.96     3435.07    139.72 o 
  15  11   0     2080.37     1851.12    136.51 o 
  17  11   0       16.71      120.71    102.36 o 
   0  12   0    37879.13    39568.47   1176.18 o 
   2  12   0     1128.86     1131.64     69.26 o 
   4  12   0     4635.20     4377.59    248.04 o 
   6  12   0     4908.72     4857.72    151.83 o 
   8  12   0     2553.87     2570.61    190.28 o 
  10  12   0     2332.31     2213.50    139.24 o 
  12  12   0     2844.49     3399.98    211.52 o 
  14  12   0     2807.37     2939.69    139.91 o 
  16  12   0      150.14      183.51     80.47 o 
   1  13   0     6671.69     6792.45    238.46 o 
   3  13   0     1646.75     1729.98    171.40 o 
   5  13   0      217.39      169.36     92.22 o 
   7  13   0     1929.21     1786.10     83.60 o 
   9  13   0     2356.96     2184.08     87.39 o 
  11  13   0     8591.04     9026.38    264.18 o 
  13  13   0     2239.69     2153.95    119.37 o 
  15  13   0      351.96      417.42    129.45 o 
   0  14   0      992.03     1050.07    132.19 o 
   2  14   0     4403.37     4493.68    279.88 o 
   4  14   0      215.71      194.70     54.54 o 
   6  14   0       78.12      333.10     75.91 o 
   8  14   0     1956.34     1628.69     91.51 o 
  10  14   0      849.15      795.37    100.17 o 
  12  14   0     1423.73     1401.69    144.80 o 
  14  14   0       49.96      195.96     86.86 o 
   1  15   0     1415.32     1368.72    105.58 o 
   3  15   0      163.54      123.65     51.36 o 
   5  15   0      205.77      196.24    137.51 o 
   7  15   0       54.01      227.78     65.19 o 
   9  15   0      120.89      154.57     66.54 o 
  11  15   0      216.82      352.70     66.97 o 
   0  16   0      820.74     1065.24    144.65 o 
   2  16   0     2355.59     2332.13    135.16 o 
   4  16   0      247.76      242.54     56.36 o 
   6  16   0       53.90       77.59     47.35 o 
   8  16   0      473.84      507.99    150.47 o 
  10  16   0      181.89      177.60     72.48 o 
   1  17   0     6095.18     6614.04    225.01 o 
   3  17   0       48.34      172.05     70.83 o 
   5  17   0     3751.97     3455.12    249.42 o 
   7  17   0     1004.49     1023.50    122.71 o 
   0  18   0     1251.13     1631.06    175.97 o 
   2  18   0       51.83      178.06     75.89 o 
 -21   1   1      162.77      226.71    111.86 o 
 -19   1   1      113.15       85.95     42.02 o 
 -17   1   1     1813.14     1769.42     71.71 o 
 -15   1   1    17976.58    18378.74    395.84 o 
 -13   1   1     1705.35     1713.98     72.79 o 
 -11   1   1    12668.16    12304.12    254.95 o 
  -9   1   1     1538.62     1864.26     37.17 o 
  -7   1   1    25443.74    25290.72    339.37 o 
  -5   1   1    71607.02    71554.97    983.67 o 
  -3   1   1     3309.61     3198.74     50.83 o 
   3   1   1    96245.88    98191.23   1488.39 o 
   5   1   1    31831.96    31964.07    407.99 o 
   7   1   1     8233.92     7953.47    105.95 o 
   9   1   1     6322.51     6443.11    128.12 o 
  11   1   1     4573.82     4249.62    107.12 o 
  13   1   1     1029.25      909.94     96.62 o 
  15   1   1      901.23      776.09     48.69 o 
  17   1   1       70.18      186.70     46.50 o 
  19   1   1     4697.85     4483.43    116.28 o 
  21   1   1      210.17      306.21     57.31 o 
 -22   2   1       57.62      287.36    102.58 o 
 -20   2   1      495.40      431.74     48.17 o 
 -18   2   1      105.40      109.59     33.61 o 
 -16   2   1    20787.56    20697.90    471.95 o 
 -14   2   1     2639.10     2352.80     93.48 o 
 -12   2   1     9957.22     9337.08    181.36 o 
 -10   2   1     7489.39     7165.99    146.11 o 
  -8   2   1     3370.90     3151.29     57.36 o 
  -6   2   1    56318.55    56756.82    761.17 o 
  -4   2   1    26427.68    26643.33    452.65 o 
   0   2   1     1614.61     1387.09    177.58 o 
   2   2   1     5402.77     5644.57     59.32 o 
   4   2   1    43160.55    43755.30    566.78 o 
   6   2   1    44608.42    42463.29    530.66 o 
   8   2   1    17260.63    15610.95    274.21 o 
  10   2   1    17419.51    17844.34    263.99 o 
  12   2   1    10803.10    10496.64    238.92 o 
  14   2   1     3576.66     3187.17     82.39 o 
  16   2   1      379.81      288.10     37.32 o 
  18   2   1     9391.20     9959.57    243.22 o 
  20   2   1     2266.17     2034.29     90.00 o 
 -21   3   1        0.42      141.21     75.32 o 
 -19   3   1     1033.39     1047.45    103.20 o 
 -17   3   1     4425.92     4206.48    123.23 o 
 -15   3   1     9511.71     9452.04    206.34 o 
 -13   3   1     3465.52     3515.33     90.50 o 
 -11   3   1     4456.84     4349.12    110.25 o 
  -9   3   1     3418.45     3253.26     71.26 o 
  -7   3   1    24407.04    23599.28    354.32 o 
  -5   3   1    12564.08    12237.15    258.29 o 
  -3   3   1   136148.03   134090.66   3314.72 o 
  -1   3   1      732.42      743.61     27.47 o 
   1   3   1     3272.86     3912.56     50.36 o 
   3   3   1    28649.68    28685.94    402.87 o 
   5   3   1    56738.03    56435.99    721.18 o 
   7   3   1      181.58      209.93     24.68 o 
   9   3   1    10255.90    10885.10    184.73 o 
  11   3   1     3404.96     3057.20     96.22 o 
  13   3   1      877.30      809.46     68.33 o 
  15   3   1     5505.70     5116.55    125.02 o 
  17   3   1     1143.55     1237.94     77.52 o 
  19   3   1     5522.24     5426.64    137.60 o 
  21   3   1     1121.79      981.55    164.12 o 
 -22   4   1      335.96      332.38    118.16 o 
 -20   4   1      598.98      601.06     56.49 o 
 -18   4   1      264.91      208.16     39.57 o 
 -16   4   1      346.87      349.34     49.22 o 
 -14   4   1      793.28      755.90     63.27 o 
 -12   4   1      631.49      456.67    101.58 o 
 -10   4   1     4398.81     4514.19    169.37 o 
  -8   4   1     2864.65     2666.13     66.20 o 
  -6   4   1     1855.62     2234.86     67.37 o 
  -4   4   1     6089.36     6070.34    172.03 o 
  -2   4   1    53609.64    53335.38    713.48 o 
   0   4   1    13595.79    13820.89    195.87 o 
   2   4   1       33.05       95.82     27.59 o 
   4   4   1     5415.34     5558.49     81.67 o 
   6   4   1    34432.43    34149.91    587.79 o 
   8   4   1     1275.58     1247.47     37.49 o 
  10   4   1     1411.13     1529.34     46.52 o 
  12   4   1     2103.51     2007.45     86.64 o 
  14   4   1     1023.02     1077.52     71.25 o 
  16   4   1      158.51      187.73     36.78 o 
  18   4   1      154.26      122.20     31.36 o 
  20   4   1      598.58      493.81     51.65 o 
 -21   5   1     4248.14     4168.28    208.25 o 
 -19   5   1     1062.13      882.80     78.42 o 
 -17   5   1      212.04      244.52     41.87 o 
 -15   5   1     1168.94     1109.81     59.94 o 
 -13   5   1     3079.02     2785.76    261.89 o 
 -11   5   1      505.77      572.28     67.54 o 
  -9   5   1     4256.09     3940.33    138.75 o 
  -7   5   1     2377.71     2273.01     79.36 o 
  -5   5   1    39860.57    40460.30    765.81 o 
  -3   5   1     2391.81     2176.28     64.35 o 
  -1   5   1    47381.84    47843.96    560.19 o 
   1   5   1      522.83      659.01     16.85 o 
   3   5   1      266.45      198.14     17.64 o 
   5   5   1    32330.55    34041.66    847.30 o 
   7   5   1    22278.05    22135.82    405.58 o 
   9   5   1    17892.68    17114.98    298.51 o 
  11   5   1       41.72       89.97     36.07 o 
  13   5   1     1234.60     1205.88     53.22 o 
  15   5   1      571.56      701.77     59.90 o 
  17   5   1     2348.21     2294.27    110.48 o 
  19   5   1     2498.96     2237.89     87.36 o 
 -20   6   1     1455.17     1534.24    140.97 o 
 -18   6   1    13053.77    14352.59    525.07 o 
 -16   6   1     6823.83     6804.14    170.67 o 
 -14   6   1    15352.70    15623.42    358.16 o 
 -12   6   1    28022.83    28865.19    473.29 o 
 -10   6   1     2640.58     2773.66    162.22 o 
  -8   6   1     9785.17    11185.10    330.43 o 
  -6   6   1    21517.17    20298.62    420.87 o 
  -4   6   1    15170.32    14190.92    269.98 o 
  -2   6   1      247.99      240.41     18.74 o 
   0   6   1    28915.27    28836.99    443.16 o 
   2   6   1      571.01      523.98     17.76 o 
   4   6   1     1017.86      788.83     31.91 o 
   6   6   1     1991.95     1805.82     86.42 o 
   8   6   1    24925.63    24194.83    450.35 o 
  10   6   1      630.99      604.00     44.13 o 
  12   6   1     5492.31     5601.19    145.25 o 
  14   6   1       84.83       80.18     37.79 o 
  16   6   1     5833.75     6055.42    310.28 o 
  18   6   1     6528.54     6929.44    221.88 o 
  20   6   1     2299.76     2092.15    194.34 o 
 -19   7   1      364.52      421.64     90.10 o 
 -17   7   1     1069.42     1060.21     88.79 o 
 -15   7   1      709.57      708.81     52.47 o 
 -13   7   1     2461.87     2632.84    111.32 o 
 -11   7   1     2224.76     2282.88     74.22 o 
  -9   7   1      811.01     1065.88     53.42 o 
  -7   7   1     6168.42     6780.44    393.04 o 
  -5   7   1    36288.02    35788.09    699.98 o 
  -3   7   1    12334.82    11778.58    192.85 o 
  -1   7   1    60128.43    62787.59    891.22 o 
   1   7   1     1558.44     1344.56     44.58 o 
   3   7   1     6270.26     6433.81    145.42 o 
   5   7   1     3902.58     3726.45     87.08 o 
   7   7   1    25695.48    26130.02    542.28 o 
   9   7   1    14345.64    14440.61    263.13 o 
  11   7   1     2844.79     2966.08    172.95 o 
  13   7   1      873.84      965.26     54.67 o 
  15   7   1       92.76      245.04     91.30 o 
  17   7   1     7586.19     7473.50    198.68 o 
  19   7   1     1140.17     1093.95    174.53 o 
 -20   8   1      117.40      234.23     91.59 o 
 -18   8   1      344.17      204.89     58.48 o 
 -16   8   1     1274.43     1259.21    158.79 o 
 -14   8   1     3459.92     3488.46    269.19 o 
 -12   8   1      253.63      196.12     55.89 o 
 -10   8   1     1110.44     1131.67     62.83 o 
  -8   8   1      693.05      661.10     46.68 o 
  -6   8   1     4375.76     4230.11    102.29 o 
  -4   8   1     6605.50     6886.99    141.25 o 
  -2   8   1     7010.97     7456.55    170.05 o 
   0   8   1    18100.81    19221.97    345.75 o 
   2   8   1     1191.16     1168.99     75.03 o 
   4   8   1     1392.27     1363.66     65.35 o 
   6   8   1     2213.66     2365.76    110.18 o 
   8   8   1      811.05      925.11     82.26 o 
  10   8   1     1121.39     1176.58     56.68 o 
  12   8   1      728.80      658.59     48.62 o 
  14   8   1      626.36      567.93     84.63 o 
  16   8   1     1001.38      833.05     89.00 o 
  18   8   1      609.81      542.97     70.22 o 
 -19   9   1     1209.79      948.26    170.36 o 
 -17   9   1     1566.31     1587.61    166.01 o 
 -15   9   1     3326.19     3559.22    138.55 o 
 -13   9   1      376.23      317.13     65.47 o 
 -11   9   1     2862.39     2951.54    114.09 o 
  -9   9   1     4793.62     4678.09    125.04 o 
  -7   9   1      111.93      123.40     52.66 o 
  -5   9   1     3386.57     3397.75    115.09 o 
  -3   9   1     5404.80     5391.67    165.49 o 
  -1   9   1       85.47      189.81     73.23 o 
   1   9   1     2326.67     2413.15     59.59 o 
   3   9   1      425.79      520.10     38.28 o 
   5   9   1     1352.58     1252.82     65.31 o 
   7   9   1      262.16      375.92     55.31 o 
   9   9   1     3416.96     3299.02     86.79 o 
  11   9   1       91.03      101.16     32.59 o 
  13   9   1        1.36       93.82     80.78 o 
  15   9   1      139.19      343.72    106.73 o 
  17   9   1      151.28      243.56     69.91 o 
 -18  10   1     2178.10     2467.67    137.65 o 
 -16  10   1     2965.23     3095.58    141.49 o 
 -14  10   1     2908.69     2740.46    128.51 o 
 -12  10   1      170.58      185.59     52.13 o 
 -10  10   1     1426.62     1326.32     66.98 o 
  -8  10   1     2960.23     2944.25     95.78 o 
  -6  10   1     6138.32     6536.07    147.62 o 
  -4  10   1     3509.93     3275.20     73.47 o 
  -2  10   1    19638.31    20647.15    367.81 o 
   0  10   1     3005.24     2867.62     75.77 o 
   2  10   1     6701.33     6820.22    129.88 o 
   4  10   1    10734.57    10796.71    226.32 o 
   6  10   1     5175.04     4968.67    163.23 o 
   8  10   1    21603.71    21725.54    437.51 o 
  10  10   1     7050.56     7027.96    164.12 o 
  12  10   1       86.17      100.59     57.44 o 
  14  10   1       62.55      236.63     76.59 o 
  16  10   1     3731.26     4012.71    162.07 o 
 -17  11   1     3669.20     4179.99    165.64 o 
 -15  11   1     2580.90     2475.53    129.36 o 
 -13  11   1     4254.82     4532.68    312.87 o 
 -11  11   1       22.84      229.40     54.74 o 
  -9  11   1      390.84      435.48     49.54 o 
  -7  11   1      435.93      466.33     48.56 o 
  -5  11   1    21601.98    22400.04    436.01 o 
  -3  11   1     2105.78     1891.96     57.76 o 
  -1  11   1     4605.43     4763.36    110.46 o 
   1  11   1    16583.48    18196.28    410.46 o 
   3  11   1     1201.64     1059.21    117.52 o 
   5  11   1      874.34      883.12     66.98 o 
   7  11   1     7284.34     7162.89    165.01 o 
   9  11   1     3582.30     3607.62    132.28 o 
  11  11   1     3065.12     2989.44    130.94 o 
  13  11   1       17.06      187.80     81.69 o 
  15  11   1     1366.44     1420.52    106.18 o 
 -16  12   1       11.71      267.49     97.91 o 
 -14  12   1     1497.02     1645.31    120.26 o 
 -12  12   1     3102.35     3404.48    143.54 o 
 -10  12   1       31.98      169.03     58.27 o 
  -8  12   1      146.03      178.01     59.34 o 
  -6  12   1      833.64      908.39     98.76 o 
  -4  12   1     5107.94     4796.63    350.42 o 
  -2  12   1      302.99      220.68     56.21 o 
   0  12   1      216.23      159.40     35.61 o 
   2  12   1     3268.56     3118.75    103.96 o 
   4  12   1     6201.59     6318.52    208.60 o 
   6  12   1     8972.45     9237.91    223.94 o 
   8  12   1      963.17     1094.76     65.45 o 
  10  12   1     2146.83     2179.90    116.34 o 
  12  12   1        6.60      110.60    111.58 o 
  14  12   1     1585.68     1371.13    121.73 o 
 -15  13   1      926.29      892.52     91.64 o 
 -13  13   1      558.46      484.07     74.86 o 
 -11  13   1      204.57      217.19     60.63 o 
  -9  13   1        0.58       35.18     65.19 o 
  -7  13   1      117.14      127.12     70.45 o 
  -5  13   1        7.81      203.75     70.87 o 
  -3  13   1     1021.04      737.90    101.05 o 
  -1  13   1     2687.76     2671.60    137.37 o 
   1  13   1     1813.94     1736.80    239.39 o 
   3  13   1      207.96      198.98     47.28 o 
   5  13   1     1316.47     1280.18     96.04 o 
   7  13   1     4477.81     4465.77    126.99 o 
   9  13   1      159.84      200.53     64.27 o 
  11  13   1     2814.28     2897.41    164.47 o 
  13  13   1       36.14      126.17     82.58 o 
 -14  14   1     2991.43     2787.66    142.31 o 
 -12  14   1      112.20      256.42     89.84 o 
 -10  14   1     2004.04     1738.55    175.31 o 
  -8  14   1     1881.86     1875.11     88.08 o 
  -6  14   1     1702.24     1713.54     82.89 o 
  -4  14   1     3392.82     3536.26    298.73 o 
  -2  14   1     6426.67     6830.14    265.92 o 
   0  14   1      482.25      598.01     84.89 o 
   2  14   1     2179.05     2284.06    129.32 o 
   4  14   1     3691.77     3723.17    151.85 o 
   6  14   1     5682.35     5902.55    177.17 o 
   8  14   1      454.63      330.66     61.92 o 
  10  14   1     1198.25     1134.58     93.72 o 
  12  14   1     1301.09     1246.66    168.02 o 
 -13  15   1      863.33      792.56     88.08 o 
 -11  15   1      212.85      169.13     91.44 o 
  -9  15   1        5.97      178.73    111.37 o 
  -7  15   1     4193.43     4598.62    190.58 o 
  -5  15   1      963.00      863.68     89.80 o 
  -3  15   1     5522.31     6091.67    213.21 o 
  -1  15   1     2258.80     2377.21    149.52 o 
   1  15   1       37.44      110.30     72.74 o 
   3  15   1      873.75      871.60    121.32 o 
   5  15   1     6252.01     6345.75    250.46 o 
   7  15   1     3054.59     3245.40    137.69 o 
   9  15   1      497.09      475.51     65.54 o 
  11  15   1     2653.49     2812.24    166.17 o 
 -10  16   1      722.18      705.43    219.37 o 
  -8  16   1     2463.93     2767.25    245.89 o 
  -6  16   1      436.30      483.85     80.65 o 
  -4  16   1      431.53      556.16    125.07 o 
  -2  16   1     1473.12     1595.21    121.04 o 
   0  16   1      855.08      783.59     93.93 o 
   2  16   1       22.43      260.33    100.81 o 
   4  16   1       17.46      110.69     94.30 o 
   6  16   1     3103.04     3561.19    248.23 o 
   8  16   1      801.10      845.75    206.80 o 
  -7  17   1       27.76      157.51    152.62 o 
  -5  17   1     1040.63     1059.49     94.98 o 
  -3  17   1      209.71      251.11     67.56 o 
  -1  17   1       70.18      103.46     65.47 o 
   1  17   1        8.37      134.08     84.18 o 
   3  17   1       18.75      -40.81     94.14 o 
   5  17   1      282.71      256.11    128.60 o 
   7  17   1       17.87      123.51    124.70 o 
  -2  18   1       23.65      239.43     81.74 o 
   0  18   1      474.54      246.19     93.55 o 
   2  18   1     1337.24     1054.40     99.60 o 
 -20   0   2      722.05      611.22    156.49 o 
 -18   0   2    12407.10    12575.25    307.56 o 
 -16   0   2     7076.03     7077.32    297.73 o 
 -14   0   2      646.10      623.61     61.18 o 
 -12   0   2      373.34      240.04     40.82 o 
 -10   0   2    53532.00    54983.91   1263.64 o 
  -8   0   2    27327.20    26484.21    455.01 o 
  -6   0   2   104090.50    98126.98   2477.35 o 
  -4   0   2    41669.92    39786.39    738.47 o 
   2   0   2     9900.54    10326.42    143.26 o 
   4   0   2     1183.29      922.24     33.43 o 
   6   0   2      931.97      823.79     32.82 o 
   8   0   2     6874.80     7013.96    165.58 o 
  10   0   2     1511.78     1485.53     79.20 o 
  12   0   2    15198.20    14905.09    367.11 o 
  14   0   2     4479.24     4421.77    293.53 o 
  16   0   2    21695.97    22663.27    577.88 o 
  18   0   2     6057.86     5889.32    230.59 o 
  20   0   2      450.46      511.16    102.51 o 
 -23   1   2      553.32      401.98    114.21 o 
 -21   1   2     1311.12     1359.99    106.77 o 
 -19   1   2     1433.63     1442.00     68.88 o 
 -17   1   2     9136.54     9318.40    200.77 o 
 -15   1   2     1686.47     1643.65     61.72 o 
 -13   1   2      108.80      209.40     44.34 o 
 -11   1   2    15917.15    15844.67    260.57 o 
  -9   1   2    32948.12    33361.96    463.12 o 
  -7   1   2    40896.74    41173.23    593.77 o 
  -5   1   2    24742.91    24913.55    376.78 o 
  -3   1   2     2708.89     2771.69     76.76 o 
   1   1   2     1706.04     1473.62     18.78 o 
   3   1   2    58168.49    59205.95    629.96 o 
   5   1   2     1334.66     1784.12     34.08 o 
   7   1   2    17694.15    19815.12    311.46 o 
   9   1   2     3582.08     3280.22     64.80 o 
  11   1   2     3467.44     3111.70     74.84 o 
  13   1   2     1029.58      852.15     45.06 o 
  15   1   2     2466.37     2724.84     76.73 o 
  17   1   2    15847.21    16339.46    284.26 o 
  19   1   2      140.76      159.90     69.32 o 
 -22   2   2        6.47       56.30    109.21 o 
 -20   2   2      502.74      341.77     44.64 o 
 -18   2   2       71.12       96.51     34.72 o 
 -16   2   2      295.42      329.55     40.91 o 
 -14   2   2      303.60      320.12     34.59 o 
 -12   2   2     8650.00     8852.43    184.35 o 
 -10   2   2     3003.96     2981.29     54.91 o 
  -8   2   2     1579.06     1753.65     33.94 o 
  -6   2   2      238.59      310.73     16.20 o 
  -4   2   2    62628.41    62787.18   1683.26 o 
  -2   2   2      893.00      824.88     31.27 o 
   0   2   2     3881.23     3589.20     42.59 o 
   2   2   2     1204.73     1136.36     22.51 o 
   4   2   2    28921.44    30302.96    324.68 o 
   6   2   2      216.76      152.08     15.38 o 
   8   2   2      185.45      294.36     35.91 o 
  10   2   2      499.56      480.59     39.29 o 
  12   2   2     7319.46     6730.13    128.69 o 
  14   2   2      629.59      659.28     44.95 o 
  16   2   2     3241.52     3232.38    191.81 o 
  18   2   2      991.05      931.14     77.87 o 
  20   2   2      370.32      291.26     52.58 o 
 -21   3   2     2771.55     2681.18    120.41 o 
 -19   3   2     3135.87     2932.46     92.55 o 
 -17   3   2     3749.41     3206.82    130.20 o 
 -15   3   2     4856.98     4739.75    109.61 o 
 -13   3   2     1155.98     1075.73     50.67 o 
 -11   3   2      549.19      579.60     69.33 o 
  -9   3   2      312.99      464.31     26.45 o 
  -7   3   2    16018.64    16352.60    284.26 o 
  -5   3   2      560.77      716.48     29.36 o 
  -3   3   2    85190.50    86241.49   2657.55 o 
  -1   3   2    93468.42    94207.18   2203.17 o 
   1   3   2     4599.62     5343.18     69.48 o 
   3   3   2    33135.57    32588.86    388.64 o 
   5   3   2    34481.47    33962.68    548.23 o 
   7   3   2     4840.11     4627.68     70.67 o 
   9   3   2      188.65      218.76     49.01 o 
  11   3   2     1309.61     1058.04     60.37 o 
  13   3   2     2822.51     2762.38     85.27 o 
  15   3   2     6220.99     5566.73    111.32 o 
  17   3   2     1530.16     1622.04     75.17 o 
  19   3   2      217.13      266.24     53.86 o 
 -22   4   2     3717.69     3628.92    179.05 o 
 -20   4   2     7028.51     6743.64    565.79 o 
 -18   4   2     8263.31     7923.47    184.31 o 
 -16   4   2     8814.11     9050.33    216.63 o 
 -14   4   2      257.18      291.66     36.32 o 
 -12   4   2     2099.53     1798.88    148.53 o 
 -10   4   2    23651.19    22847.04    412.08 o 
  -8   4   2    16025.80    15116.20    271.05 o 
  -6   4   2    20429.71    20533.26    490.68 o 
  -4   4   2     7621.58     7825.54    295.91 o 
  -2   4   2     5477.96     5313.19     95.39 o 
   0   4   2    25858.18    26000.25    402.28 o 
   2   4   2    28297.50    27626.60    344.21 o 
   4   4   2    21468.82    19433.66    313.93 o 
   6   4   2    47609.12    48661.86    788.87 o 
   8   4   2      105.93      119.72     22.93 o 
  10   4   2      276.06      283.72     23.33 o 
  12   4   2     1878.41     1783.20     59.05 o 
  14   4   2     4331.14     4404.48    147.46 o 
  16   4   2     5891.98     5919.10    149.85 o 
  18   4   2     2094.77     1919.63     82.99 o 
  20   4   2      660.95      519.40     67.57 o 
 -21   5   2       50.13      250.30    127.94 o 
 -19   5   2     1846.87     1840.66    101.88 o 
 -17   5   2     6118.06     6188.92    197.39 o 
 -15   5   2     1341.90     1314.21    156.49 o 
 -13   5   2     3104.23     2844.88    208.01 o 
 -11   5   2     2429.08     2306.87     78.73 o 
  -9   5   2    13907.04    14356.45    418.21 o 
  -7   5   2    18475.21    19775.07    790.62 o 
  -5   5   2    21358.94    21721.29    670.61 o 
  -3   5   2    10983.66    11569.91    291.68 o 
  -1   5   2    26342.22    26812.88    421.19 o 
   1   5   2     6106.48     5801.93     77.63 o 
   3   5   2    23970.70    23510.09    335.78 o 
   5   5   2    36263.46    35930.82    675.84 o 
   7   5   2    15820.75    15638.68    242.68 o 
   9   5   2      950.10     1061.51     67.18 o 
  11   5   2      311.49      218.18     22.64 o 
  13   5   2     5273.25     5197.66    120.72 o 
  15   5   2     7758.02     8014.09    209.47 o 
  17   5   2     1505.58     1608.00     89.69 o 
  19   5   2      103.79      185.62     56.54 o 
 -20   6   2     1468.90     1482.72    299.58 o 
 -18   6   2       97.97      270.46     73.38 o 
 -16   6   2     2357.82     2303.89     86.56 o 
 -14   6   2      777.59      739.98     91.71 o 
 -12   6   2     1534.48     1253.71    122.53 o 
 -10   6   2     5711.63     5399.84    156.78 o 
  -8   6   2     8519.79     9657.01    198.67 o 
  -6   6   2     4691.50     5706.27    214.96 o 
  -4   6   2     7644.21     8594.06    148.32 o 
  -2   6   2    14269.22    14825.49    196.29 o 
   0   6   2      114.33      162.43     25.65 o 
   2   6   2     4704.45     4989.88     70.40 o 
   4   6   2     9855.64     9618.55    167.56 o 
   6   6   2       75.46      111.11     15.26 o 
   8   6   2    17694.11    18505.35    319.62 o 
  10   6   2     1477.60     1572.80     50.79 o 
  12   6   2      336.48      291.89     33.65 o 
  14   6   2      297.11      262.27     39.22 o 
  16   6   2      709.04      639.86     56.37 o 
  18   6   2        4.48      330.34     80.20 o 
 -21   7   2      811.80      906.24    120.77 o 
 -19   7   2       67.58      204.00     78.24 o 
 -17   7   2       62.72      210.70     89.96 o 
 -15   7   2       21.78      239.35     65.01 o 
 -13   7   2     1343.45     1317.79     64.47 o 
 -11   7   2     7150.26     6766.20    381.24 o 
  -9   7   2     2350.76     2284.25    118.11 o 
  -7   7   2    25998.09    26095.85    463.53 o 
  -5   7   2     8631.06     8563.02    186.52 o 
  -3   7   2     5588.23     5911.77    130.23 o 
  -1   7   2     7405.12     7682.80    161.59 o 
   1   7   2    14726.63    14972.36    245.33 o 
   3   7   2     1923.41     2025.18     82.39 o 
   5   7   2     7849.95     8191.27    137.41 o 
   7   7   2    19396.20    19690.37    378.74 o 
   9   7   2     7277.68     6750.53    131.21 o 
  11   7   2     8305.55     7920.17    197.69 o 
  13   7   2     5858.11     6018.02    179.35 o 
  15   7   2       45.75      116.50     68.08 o 
  17   7   2      107.20      211.09     80.34 o 
  19   7   2      385.19      350.61     99.25 o 
 -20   8   2     2694.62     2859.40    130.42 o 
 -18   8   2     1975.21     1962.87    200.14 o 
 -16   8   2     3054.55     2731.76    349.91 o 
 -14   8   2     2714.33     2739.08    108.43 o 
 -12   8   2    11477.13    11626.86    255.91 o 
 -10   8   2      104.74      157.34     78.68 o 
  -8   8   2    35421.16    35652.29    871.63 o 
  -6   8   2    28006.29    28227.25    617.48 o 
  -4   8   2     1260.15     1153.75     37.04 o 
  -2   8   2    11226.39    11282.30    174.90 o 
   0   8   2    18403.47    18776.88    384.14 o 
   2   8   2     7537.71     7746.13    154.61 o 
   4   8   2     9307.35     9527.88    208.50 o 
   6   8   2    17343.43    17698.39    453.37 o 
   8   8   2      405.77      475.25     36.00 o 
  10   8   2      461.43      346.81     60.14 o 
  12   8   2     1151.62     1304.50     96.01 o 
  14   8   2    11100.29    11349.32    338.62 o 
  16   8   2     1918.83     1941.71    114.00 o 
  18   8   2     2110.64     2164.60    126.05 o 
 -19   9   2     2075.61     2265.98    189.05 o 
 -17   9   2      806.57      750.92     81.39 o 
 -15   9   2     4063.57     3837.54    190.60 o 
 -13   9   2     1126.65     1227.81     68.09 o 
 -11   9   2     4536.99     4548.18    233.97 o 
  -9   9   2      134.99       90.38     24.09 o 
  -7   9   2    39268.23    39690.46    859.45 o 
  -5   9   2     3796.17     3512.83     91.56 o 
  -3   9   2     5634.52     5246.91     89.31 o 
  -1   9   2     1002.29      973.98     45.17 o 
   1   9   2    21885.63    22296.24    390.91 o 
   3   9   2     4826.96     4667.86     95.35 o 
   5   9   2    21472.80    22219.93    401.79 o 
   7   9   2     7204.43     7419.34    213.15 o 
   9   9   2      690.37      599.14     44.37 o 
  11   9   2      308.69      244.41     58.62 o 
  13   9   2     5191.45     5279.15    237.55 o 
  15   9   2     2815.49     2907.19    135.68 o 
  17   9   2      460.65      476.57     78.56 o 
 -18  10   2       13.68      261.19     93.70 o 
 -16  10   2      573.05      679.53     99.87 o 
 -14  10   2     3810.91     3520.36    196.19 o 
 -12  10   2     4890.43     5110.43    353.64 o 
 -10  10   2      156.52      202.03     47.43 o 
  -8  10   2     2443.98     2676.17    102.36 o 
  -6  10   2     7833.02     7746.02    174.93 o 
  -4  10   2      686.87      645.23     32.33 o 
  -2  10   2     9512.23     9302.30    211.27 o 
   0  10   2     6934.91     7047.83    186.02 o 
   2  10   2       31.70      144.84     45.11 o 
   4  10   2      303.15      240.81     50.15 o 
   6  10   2    10763.15    10824.41    216.92 o 
   8  10   2     1315.47     1407.28     65.70 o 
  10  10   2      760.31      698.57     80.31 o 
  12  10   2      607.81      596.86     81.19 o 
  14  10   2     7810.74     8152.23    383.34 o 
  16  10   2        8.34      125.02     82.31 o 
 -17  11   2     2249.33     2111.34    109.14 o 
 -15  11   2      214.27      369.66     91.11 o 
 -13  11   2      128.58      136.44     34.62 o 
 -11  11   2       36.22      124.03     61.77 o 
  -9  11   2       36.06      110.40     58.70 o 
  -7  11   2      982.40     1075.22     65.80 o 
  -5  11   2      662.71      611.40     31.40 o 
  -3  11   2       80.66       89.34     55.31 o 
  -1  11   2      269.40      197.17     37.32 o 
   1  11   2       47.48      255.38     68.60 o 
   3  11   2    22201.81    22797.33    331.49 o 
   5  11   2      114.10       95.97     78.47 o 
   7  11   2     2083.17     2016.53    110.65 o 
   9  11   2     1124.76     1146.64     90.17 o 
  11  11   2     1101.95     1218.16     94.55 o 
  13  11   2      335.26      249.08     80.34 o 
  15  11   2      945.46      584.04     75.85 o 
 -16  12   2     1238.37     1343.53    103.66 o 
 -14  12   2       23.14      117.40     84.98 o 
 -12  12   2       23.76      165.98     65.14 o 
 -10  12   2     2334.11     2461.06    109.54 o 
  -8  12   2     1443.60     1439.29     75.34 o 
  -6  12   2     4582.17     4571.75    125.78 o 
  -4  12   2    17422.62    17541.01    299.29 o 
  -2  12   2      268.29      245.23    100.79 o 
   0  12   2       62.40       77.24     34.62 o 
   2  12   2     8801.74     9106.28    303.34 o 
   4  12   2    18527.41    19183.05    479.85 o 
   6  12   2     3421.48     3442.24    177.27 o 
   8  12   2     3124.13     3407.32    129.87 o 
  10  12   2     1835.78     1724.38    113.24 o 
  12  12   2     1796.93     1853.32    115.42 o 
  14  12   2      218.11      228.30     81.29 o 
 -15  13   2     1985.40     2065.54    119.83 o 
 -13  13   2      104.27      154.45     99.29 o 
 -11  13   2     2109.92     1941.95     84.85 o 
  -9  13   2     5848.86     5764.78    162.73 o 
  -7  13   2      414.85      315.70     84.23 o 
  -5  13   2     8709.76     8280.02    336.16 o 
  -3  13   2     1004.49     1018.81     66.85 o 
  -1  13   2      456.99      406.09     81.90 o 
   1  13   2     4990.20     5191.11    157.74 o 
   3  13   2     1194.74     1128.98     88.45 o 
   5  13   2     4050.68     4103.20    115.31 o 
   7  13   2     1818.84     1778.31    159.93 o 
   9  13   2      217.09      327.82    102.80 o 
  11  13   2       39.31      254.37    102.86 o 
  13  13   2      253.89      167.49     47.11 o 
 -14  14   2       94.13      121.98     82.96 o 
 -12  14   2        8.18       80.96     43.96 o 
 -10  14   2      281.79      270.40     52.26 o 
  -8  14   2      311.53      302.42     57.74 o 
  -6  14   2      997.96      889.53     62.33 o 
  -4  14   2      847.03      896.46     99.37 o 
  -2  14   2        9.07      171.13     61.10 o 
   0  14   2      776.26      918.22    146.86 o 
   2  14   2      684.76      672.57     87.12 o 
   4  14   2     1913.37     2162.76    121.36 o 
   6  14   2     2202.51     2196.59    111.75 o 
   8  14   2      128.71      146.78     76.75 o 
  10  14   2        1.13      251.21     94.37 o 
  12  14   2       87.13      100.69     77.71 o 
 -13  15   2     1833.93     1708.18    132.88 o 
 -11  15   2      469.68      521.06     70.14 o 
  -9  15   2     1192.77     1215.79    134.51 o 
  -7  15   2      584.15      361.64     72.28 o 
  -5  15   2     1550.67     1633.47    114.61 o 
  -3  15   2     1169.73     1005.63    105.48 o 
  -1  15   2     2607.72     2548.44    138.28 o 
   1  15   2     1754.15     1634.88    112.58 o 
   3  15   2      182.80      456.28    101.32 o 
   5  15   2      162.74      179.26     71.54 o 
   7  15   2        1.19       84.29     86.58 o 
   9  15   2        5.34       48.08     85.68 o 
  11  15   2       33.13      242.34    136.81 o 
 -10  16   2     3702.13     4095.86    213.29 o 
  -8  16   2     1211.05     1335.05    108.86 o 
  -6  16   2      811.87      747.96     94.26 o 
  -4  16   2     3963.96     3628.90    168.28 o 
  -2  16   2      311.40      352.38     62.86 o 
   0  16   2      586.16      608.24    109.03 o 
   2  16   2       45.49      186.67     76.29 o 
   4  16   2     4000.51     5160.69    329.38 o 
   6  16   2      230.94      311.17    141.51 o 
   8  16   2      562.05      425.37     72.92 o 
  -7  17   2      386.02      292.35     76.43 o 
  -5  17   2     3665.55     3667.25    175.26 o 
  -3  17   2       89.93      113.99     50.97 o 
  -1  17   2      415.35      329.85     68.31 o 
   1  17   2       21.06      135.67     82.55 o 
   3  17   2     3425.01     3703.64    272.86 o 
   5  17   2     1043.79      825.63    116.30 o 
  -4  18   2     2967.52     2986.74    152.66 o 
  -2  18   2      244.94      325.60     95.46 o 
   0  18   2      399.21      263.79     91.47 o 
 -21   1   3     2683.54     2899.22    326.67 o 
 -19   1   3     1116.39     1068.12     77.81 o 
 -17   1   3      899.25      848.59     48.37 o 
 -15   1   3      981.43     1057.08     51.05 o 
 -13   1   3    21391.92    21511.35    409.72 o 
 -11   1   3     8470.69     8161.70    139.64 o 
  -9   1   3     9906.91     9983.94    141.49 o 
  -7   1   3      132.37      110.67      9.44 o 
  -5   1   3     8486.86     8570.76    157.70 o 
  -3   1   3     3274.94     3126.00     53.80 o 
  -1   1   3      381.28      414.10     19.97 o 
   1   1   3    27865.03    28076.10    293.47 o 
   3   1   3     3683.41     3546.38     39.40 o 
   5   1   3     6282.88     6745.41     87.64 o 
   7   1   3     1089.18     1244.58     49.57 o 
   9   1   3     1213.39     1079.31     35.34 o 
  11   1   3    18781.30    18943.78    297.78 o 
  13   1   3     2338.24     2529.04     67.24 o 
  15   1   3     3645.17     3533.89     90.22 o 
  17   1   3      128.40      223.22     60.40 o 
  19   1   3       29.47      171.02     70.78 o 
 -22   2   3     3865.64     4474.51    270.49 o 
 -20   2   3     5633.63     5654.41    161.25 o 
 -18   2   3      525.93      482.14     44.82 o 
 -16   2   3     2865.47     3260.93    118.13 o 
 -14   2   3     2540.76     2526.04     85.23 o 
 -12   2   3    49897.21    49774.10    662.58 o 
 -10   2   3    25884.32    26599.53    465.65 o 
  -8   2   3    16382.28    15750.64    249.92 o 
  -6   2   3     8585.47     8217.16    142.00 o 
  -4   2   3     5915.09     6103.56    132.91 o 
  -2   2   3     5188.01     5452.76     91.59 o 
   0   2   3    71654.24    73004.45    746.99 o 
   2   2   3    84212.93    84292.23   1221.57 o 
   4   2   3     3674.10     3943.62     47.98 o 
   6   2   3     7662.97     8405.66    103.35 o 
   8   2   3     6293.56     6145.88     91.23 o 
  10   2   3    20872.18    20528.13    334.99 o 
  12   2   3    15042.81    15117.82    221.07 o 
  14   2   3     3945.35     4006.51    119.06 o 
  16   2   3      368.48      327.00     50.30 o 
  18   2   3      882.26      857.36     76.43 o 
 -23   3   3      764.89      941.48    366.20 o 
 -21   3   3     2197.93     2040.68    251.68 o 
 -19   3   3     4976.21     5106.73    133.43 o 
 -17   3   3     1446.92     1409.97     82.22 o 
 -15   3   3      485.27      406.77     38.80 o 
 -13   3   3    16839.12    16468.92    294.53 o 
 -11   3   3    17553.11    17261.16    439.46 o 
  -9   3   3    10115.21    10962.09    168.94 o 
  -7   3   3      439.37      336.43     23.34 o 
  -5   3   3     3917.89     4300.32    109.10 o 
  -3   3   3     1943.32     1949.69     59.91 o 
  -1   3   3    97699.37   100459.71   1805.01 o 
   1   3   3    19059.76    18483.17    229.88 o 
   3   3   3     1996.50     2031.17     29.89 o 
   5   3   3     5574.37     5874.29     83.55 o 
   7   3   3     1133.70     1477.78     35.80 o 
   9   3   3    10117.84    10004.68    156.63 o 
  11   3   3     5510.06     5327.21    100.89 o 
  13   3   3     1666.51     1739.00     58.73 o 
  15   3   3     7444.35     7496.58    204.95 o 
  17   3   3     1431.55     1310.55     72.84 o 
  19   3   3      238.79      193.95     55.68 o 
 -22   4   3      702.37      569.06    101.33 o 
 -20   4   3     3644.03     3536.13    152.08 o 
 -18   4   3     1527.97     1328.92     71.35 o 
 -16   4   3      321.48      304.52     49.27 o 
 -14   4   3       78.13      183.34    101.55 o 
 -12   4   3     8329.51     7949.39    172.42 o 
 -10   4   3      297.11      233.84     33.35 o 
  -8   4   3       98.37      161.73     29.07 o 
  -6   4   3     3526.19     3095.46    116.72 o 
  -4   4   3        4.92       11.60     25.03 o 
  -2   4   3       51.12       60.03     24.13 o 
   0   4   3       21.95      109.06     21.61 o 
   2   4   3     1474.18     1382.91     31.04 o 
   4   4   3      337.08      563.75     15.77 o 
   6   4   3     4720.92     4270.89     72.84 o 
   8   4   3     2854.26     2881.46     80.84 o 
  10   4   3     2381.07     2186.30     73.50 o 
  12   4   3      878.03      772.22     39.78 o 
  14   4   3     4450.82     4673.18    129.28 o 
  16   4   3     2022.03     1830.64     78.24 o 
  18   4   3      529.62      489.05     50.56 o 
 -21   5   3       64.02      230.11    125.60 o 
 -19   5   3     1780.75     1676.64     86.82 o 
 -17   5   3     2422.36     2331.38    181.99 o 
 -15   5   3     3521.74     3030.29    267.14 o 
 -13   5   3     3474.50     3059.26    212.12 o 
 -11   5   3     2944.04     2842.83     95.71 o 
  -9   5   3    28058.04    27780.25    647.57 o 
  -7   5   3      156.32      118.90     87.36 o 
  -5   5   3    58729.24    62471.33   2091.76 o 
  -3   5   3     7781.94     7878.26    163.37 o 
  -1   5   3     2643.67     1782.54     91.12 o 
   1   5   3    14373.81    15010.83    194.93 o 
   3   5   3    14322.82    13628.14    237.14 o 
   5   5   3     4772.91     4836.18     80.41 o 
   7   5   3       93.51      115.34     33.95 o 
   9   5   3      598.20      605.74     35.06 o 
  11   5   3     2607.07     2765.05     75.27 o 
  13   5   3      339.96      212.36     39.59 o 
  15   5   3       36.85      189.89     77.01 o 
  17   5   3      156.42      264.35     76.34 o 
  19   5   3     1217.45     1174.65     92.99 o 
 -22   6   3    11539.17    12329.06    507.25 o 
 -20   6   3     3647.78     3819.86    549.10 o 
 -18   6   3     6206.92     6511.15    234.47 o 
 -16   6   3     1798.33     1674.27     85.40 o 
 -14   6   3     7060.69     6874.85    172.25 o 
 -12   6   3     4152.15     3747.86    205.78 o 
 -10   6   3    25430.66    24849.98    456.01 o 
  -8   6   3     1609.24     1147.39     65.74 o 
  -6   6   3    12181.01    12820.68    283.40 o 
  -4   6   3     3791.27     4023.53    126.07 o 
  -2   6   3    90461.87    92573.23   1599.13 o 
   0   6   3    31996.00    31950.29    472.58 o 
   2   6   3    12342.27    12131.30    184.20 o 
   4   6   3      430.53      315.79     22.37 o 
   6   6   3      123.79       91.18     31.77 o 
   8   6   3    23538.68    24350.00    303.02 o 
  10   6   3     7569.11     7368.96    130.55 o 
  12   6   3    24062.39    24864.16    436.48 o 
  14   6   3     4440.78     4453.47    119.58 o 
  16   6   3     3031.55     3212.27    186.54 o 
  18   6   3     1387.69     1346.82    195.62 o 
 -21   7   3     2191.95     2109.63    189.30 o 
 -19   7   3     1032.23      845.24    134.32 o 
 -17   7   3      599.26      635.71     61.48 o 
 -15   7   3     1751.43     1865.98    143.85 o 
 -13   7   3     9758.56     9929.49    281.76 o 
 -11   7   3    20976.21    21127.99    639.63 o 
  -9   7   3    11647.69    11042.51    361.64 o 
  -7   7   3     4092.85     4461.77    110.22 o 
  -5   7   3     1634.41     1778.71     54.97 o 
  -3   7   3    16378.98    17025.63    403.17 o 
  -1   7   3     6975.55     6349.78    120.22 o 
   1   7   3    25512.20    25785.48    425.58 o 
   3   7   3    26945.45    27470.44    480.49 o 
   5   7   3      723.79      649.00     25.44 o 
   7   7   3      157.12      134.06     18.67 o 
   9   7   3     3859.45     3763.89     94.15 o 
  11   7   3    13484.69    13647.39    417.80 o 
  13   7   3     4601.78     4836.18    130.51 o 
  15   7   3      315.52      241.09     51.64 o 
  17   7   3       28.22       91.46     80.48 o 
 -20   8   3        5.88       42.19     82.89 o 
 -18   8   3      385.55      570.58    174.33 o 
 -16   8   3      256.64      203.87     74.78 o 
 -14   8   3     2681.69     2756.48    119.75 o 
 -12   8   3       93.30      250.83     64.27 o 
 -10   8   3     2499.32     2499.30     79.98 o 
  -8   8   3      114.18      131.71     62.04 o 
  -6   8   3     1117.32     1102.10     54.96 o 
  -4   8   3     4320.61     4911.81    118.32 o 
  -2   8   3       16.31       75.11     38.76 o 
   0   8   3     6395.01     6743.28    164.91 o 
   2   8   3      370.38      373.54     27.77 o 
   4   8   3       48.03      104.95     33.88 o 
   6   8   3      846.91      770.43     36.55 o 
   8   8   3      165.62      115.03     25.48 o 
  10   8   3      698.44      716.77     51.87 o 
  12   8   3     3131.01     3158.56    104.84 o 
  14   8   3     1248.58     1193.64    117.98 o 
  16   8   3     1524.47     1284.15     98.42 o 
 -19   9   3      154.38      251.85     74.70 o 
 -17   9   3     1085.81      901.07     81.32 o 
 -15   9   3     1411.89     1410.89     93.70 o 
 -13   9   3      189.40      185.50     43.70 o 
 -11   9   3      530.48      504.16     59.48 o 
  -9   9   3     2284.75     2146.77    138.15 o 
  -7   9   3     1731.13     1897.43     74.19 o 
  -5   9   3      260.88      179.64     20.69 o 
  -3   9   3     6839.85     6750.51    194.37 o 
  -1   9   3     4765.00     4410.42    136.62 o 
   1   9   3     3344.38     3129.82    144.63 o 
   3   9   3      256.22      295.96     26.66 o 
   5   9   3     1205.71     1158.12     45.41 o 
   7   9   3     3747.18     3838.63     91.96 o 
   9   9   3      108.68      238.96     78.66 o 
  11   9   3     2594.54     2507.90    189.53 o 
  13   9   3      185.51      223.54     55.40 o 
  15   9   3     2799.06     2824.25    132.65 o 
  17   9   3       47.31      184.76     83.99 o 
 -20  10   3      169.40      251.26     63.64 o 
 -18  10   3      489.40      327.86     59.66 o 
 -16  10   3      541.27      592.06     96.90 o 
 -14  10   3      687.98      766.60    119.46 o 
 -12  10   3     7292.14     7386.42    167.46 o 
 -10  10   3     8423.93     8288.35    233.79 o 
  -8  10   3    12420.38    11561.54    313.49 o 
  -6  10   3     1444.50     1434.48     67.72 o 
  -4  10   3      342.23      322.97     52.38 o 
  -2  10   3    19111.52    18938.61    466.12 o 
   0  10   3    13568.93    12651.96    285.93 o 
   2  10   3    10026.41    10185.54    223.37 o 
   4  10   3     5298.18     5121.83    111.18 o 
   6  10   3     5246.60     5355.36    134.82 o 
   8  10   3       32.55      129.87     96.44 o 
  10  10   3     5729.56     6090.46    339.25 o 
  12  10   3     4373.70     4522.55    163.28 o 
  14  10   3      327.29      340.28     70.84 o 
  16  10   3      356.51      311.24     63.19 o 
 -19  11   3      247.40      314.02     90.40 o 
 -17  11   3     1554.31     1695.52    112.10 o 
 -15  11   3     4785.21     4733.12    160.62 o 
 -13  11   3       94.21      163.75     38.11 o 
 -11  11   3    10047.02    10248.80    235.01 o 
  -9  11   3    10215.15    10360.63    247.37 o 
  -7  11   3       32.50      218.59     62.32 o 
  -5  11   3       59.78      212.93     48.01 o 
  -3  11   3     5400.93     5057.27    115.75 o 
  -1  11   3    27550.17    28306.27    710.53 o 
   1  11   3    18218.22    18659.63    373.93 o 
   3  11   3     2436.42     1964.87    237.55 o 
   5  11   3      470.63      458.00     44.82 o 
   7  11   3     1063.79     1032.45    115.75 o 
   9  11   3     1699.19     1774.50    104.27 o 
  11  11   3     3967.35     4257.73    157.51 o 
  13  11   3     1941.80     1955.81    119.73 o 
  15  11   3       22.28      151.91     75.44 o 
 -18  12   3        7.12      179.81    100.83 o 
 -16  12   3      407.81      279.68     66.05 o 
 -14  12   3     2479.66     2340.86    220.59 o 
 -12  12   3      192.60      303.94     54.09 o 
 -10  12   3    11990.36    12285.99    279.40 o 
  -8  12   3       24.83      115.59     64.87 o 
  -6  12   3        3.26      201.00     55.38 o 
  -4  12   3    11478.68    10986.20    519.99 o 
  -2  12   3     4024.35     3933.08    111.56 o 
   0  12   3      819.78      685.46     72.87 o 
   2  12   3      162.67      260.90     79.25 o 
   4  12   3     2356.07     2297.95     76.26 o 
   6  12   3       11.83      126.19     46.49 o 
   8  12   3      154.37      189.67     45.64 o 
  10  12   3     1017.14     1085.19    113.44 o 
  12  12   3     1184.71     1385.72    136.59 o 
  14  12   3      492.49      343.42     65.52 o 
 -17  13   3     1412.95     1679.54    114.94 o 
 -15  13   3     1688.42     1746.44    159.66 o 
 -13  13   3     1849.19     2048.07    113.82 o 
 -11  13   3      731.69      606.67     77.63 o 
  -9  13   3        5.04      287.22     71.31 o 
  -7  13   3     5912.29     5726.83    198.56 o 
  -5  13   3      108.45      221.06     54.14 o 
  -3  13   3      863.04      701.88     59.81 o 
  -1  13   3      611.55      800.75     67.62 o 
   1  13   3     6344.95     6565.06    190.41 o 
   3  13   3     1124.71     1182.54    139.04 o 
   5  13   3       35.52      131.33     50.66 o 
   7  13   3        2.44       57.32     65.77 o 
   9  13   3      552.82      573.07     77.54 o 
  11  13   3        4.20      252.29     87.89 o 
  13  13   3        5.02       33.98    112.62 o 
 -14  14   3       32.98      130.10     81.99 o 
 -12  14   3     6927.67     7073.47    291.50 o 
 -10  14   3      314.78      220.19     63.88 o 
  -8  14   3     2019.81     1939.52     88.73 o 
  -6  14   3        6.04      175.36     95.05 o 
  -4  14   3     1134.06     1101.97    131.53 o 
  -2  14   3      273.31      290.69     42.29 o 
   0  14   3     8218.50     8044.77    195.52 o 
   2  14   3     2799.30     2971.71    117.68 o 
   4  14   3       39.63       74.05     62.67 o 
   6  14   3     1798.26     1490.95    114.77 o 
   8  14   3      411.09      433.48     65.25 o 
  10  14   3     3775.34     3866.28    222.82 o 
  12  14   3      131.21      523.73    159.27 o 
 -13  15   3     2466.49     2402.24    196.39 o 
 -11  15   3     5075.80     5302.44    336.12 o 
  -9  15   3      897.02      902.48     90.39 o 
  -7  15   3     3874.17     4254.22    179.60 o 
  -5  15   3      669.30      614.91    180.95 o 
  -3  15   3      171.46      226.79     64.47 o 
  -1  15   3     5855.81     6065.49    319.53 o 
   1  15   3     5807.76     6241.57    176.81 o 
   3  15   3      611.70      672.03     81.74 o 
   5  15   3      373.99      285.51     82.07 o 
   7  15   3       67.86      300.88     98.26 o 
   9  15   3     2517.70     2481.51    127.09 o 
 -12  16   3     2267.61     2275.25    184.63 o 
 -10  16   3      138.61      321.41    151.79 o 
  -8  16   3     1088.66     1162.25    107.14 o 
  -6  16   3     2236.80     2253.26    136.50 o 
  -4  16   3     2147.40     1746.60    130.86 o 
  -2  16   3      747.01      639.68     84.88 o 
   0  16   3     5826.14     6110.65    227.90 o 
   2  16   3      406.96      352.23    131.85 o 
   4  16   3       44.51      122.39    116.09 o 
   6  16   3       84.84      195.94    121.42 o 
   8  16   3       75.60      123.88     65.58 o 
  -9  17   3      383.33      627.86    139.31 o 
  -7  17   3      390.43      307.07     59.89 o 
  -5  17   3      251.00      218.37    141.71 o 
  -3  17   3       18.37      255.66    102.18 o 
  -1  17   3       31.74      254.49    114.55 o 
   1  17   3      247.49      413.65    116.98 o 
   3  17   3        7.02      184.56    124.10 o 
   5  17   3      807.27      794.70    101.65 o 
  -4  18   3       82.63      269.20    104.41 o 
  -2  18   3      682.14      747.78    175.72 o 
   0  18   3       47.39      220.62    142.74 o 
 -24   0   4      313.40      412.43    146.31 o 
 -22   0   4     3127.38     2643.13    204.14 o 
 -20   0   4     3122.31     3174.78    165.72 o 
 -18   0   4    10741.46    11235.95    370.27 o 
 -16   0   4      244.18      243.38     44.64 o 
 -14   0   4    45677.60    46156.05   1053.96 o 
 -12   0   4    11599.54    12903.91    277.52 o 
 -10   0   4      435.84      272.16     49.28 o 
  -8   0   4       47.68       67.09      9.57 o 
  -6   0   4    51306.11    51333.18   1451.81 o 
  -2   0   4    25055.01    25922.39    613.23 o 
   2   0   4   102546.56   106422.14   1767.86 o 
   4   0   4     9043.27     9622.25    160.19 o 
   6   0   4    21303.23    19979.93    360.48 o 
   8   0   4    30153.91    29572.88    656.80 o 
  10   0   4     1952.09     2246.63    121.40 o 
  12   0   4    22810.16    22461.91    555.48 o 
  14   0   4    15674.95    15789.20    358.07 o 
  16   0   4     3684.27     4029.17    200.50 o 
  18   0   4       71.28      254.58     96.20 o 
 -23   1   4     2083.48     1832.37    170.64 o 
 -21   1   4     1711.36     1642.37    107.16 o 
 -19   1   4     1413.60     1642.76     71.44 o 
 -17   1   4     5524.04     5570.03    154.62 o 
 -15   1   4    16069.45    16475.40    372.40 o 
 -13   1   4    28070.79    29447.29    465.01 o 
 -11   1   4     2175.26     1937.22     56.57 o 
  -9   1   4    16764.94    16858.95    205.24 o 
  -7   1   4     4263.37     4380.79     96.03 o 
  -5   1   4    10241.46    10912.72    145.57 o 
  -3   1   4     7217.38     6497.16     91.08 o 
  -1   1   4    10599.59    10816.84    125.52 o 
   1   1   4    32054.92    31532.40    363.79 o 
   3   1   4    16189.30    16542.28    169.43 o 
   5   1   4    43827.62    45424.36    640.09 o 
   7   1   4    50159.67    50319.84    623.21 o 
   9   1   4     4635.77     4874.70     81.94 o 
  11   1   4     8405.27     8991.32    153.99 o 
  13   1   4     2018.61     1899.85     68.36 o 
  15   1   4     2442.41     2536.21     86.32 o 
  17   1   4      325.21      297.33     68.50 o 
  19   1   4     1267.66     1041.45     80.12 o 
 -24   2   4      849.36     1013.45    171.92 o 
 -22   2   4      598.08      451.62     65.18 o 
 -20   2   4     1105.75     1134.78     57.92 o 
 -18   2   4     2883.81     2859.32    138.68 o 
 -16   2   4      641.62      584.19     55.89 o 
 -14   2   4     5300.07     4998.80     99.44 o 
 -12   2   4       74.98      180.24     28.11 o 
 -10   2   4       32.05      119.32     32.88 o 
  -8   2   4     4082.92     4239.15     77.42 o 
  -6   2   4     4123.21     4402.55    157.14 o 
  -4   2   4     9262.02     9265.15    146.47 o 
  -2   2   4     2247.17     2246.75     38.20 o 
   0   2   4     2177.94     2332.76     93.15 o 
   2   2   4     6559.06     6718.18     76.62 o 
   4   2   4     2097.76     2218.26     34.61 o 
   6   2   4      159.42      245.84     18.26 o 
   8   2   4     4077.13     4049.74     78.48 o 
  10   2   4     1492.93     1458.50     76.53 o 
  12   2   4     3619.18     3175.57     79.39 o 
  14   2   4      543.43      467.61     49.14 o 
  16   2   4      719.03      528.73     66.74 o 
  18   2   4      149.36      240.58     52.82 o 
 -23   3   4       30.49      211.12    185.32 o 
 -21   3   4      271.60      247.35     70.99 o 
 -19   3   4      819.26      554.70     52.17 o 
 -17   3   4     2207.34     2092.93    170.83 o 
 -15   3   4     7774.15     7576.46    273.44 o 
 -13   3   4      306.94      276.02     35.36 o 
 -11   3   4     2941.91     2963.48     79.34 o 
  -9   3   4     1724.19     1734.11     50.39 o 
  -7   3   4     5766.58     5139.89    166.69 o 
  -5   3   4    28198.12    27289.55    594.38 o 
  -3   3   4    58257.27    56238.59   1123.88 o 
  -1   3   4     3200.93     3365.31     62.23 o 
   1   3   4    35178.08    35760.18    415.93 o 
   3   3   4     2797.62     2981.23     57.51 o 
   5   3   4    23149.79    24139.49    329.81 o 
   7   3   4      532.96      429.52     39.18 o 
   9   3   4    12742.58    13240.03    209.16 o 
  11   3   4     3900.23     3810.35     85.99 o 
  13   3   4       16.52      150.58     54.39 o 
  15   3   4       77.64      231.74     47.69 o 
  17   3   4     1898.53     1967.66     82.88 o 
 -22   4   4      647.16      585.02    115.24 o 
 -20   4   4     1316.15     1029.82     88.90 o 
 -18   4   4      289.32      258.29     45.20 o 
 -16   4   4    15644.06    16051.19    437.85 o 
 -14   4   4     1680.78     1502.55     70.78 o 
 -12   4   4    14092.46    14101.30    325.69 o 
 -10   4   4     4885.80     5557.35    125.75 o 
  -8   4   4    22023.85    23755.37    459.02 o 
  -6   4   4    20512.55    19991.27    475.22 o 
  -4   4   4    56800.79    56193.66   1340.51 o 
  -2   4   4    59959.18    60344.91   1434.21 o 
   0   4   4    35930.43    36005.18    455.44 o 
   2   4   4     2076.23     2308.25     44.24 o 
   4   4   4      703.62      507.42     24.35 o 
   6   4   4    23832.06    24850.22    352.33 o 
   8   4   4     8077.39     7430.79    121.90 o 
  10   4   4    12040.12    12061.17    204.36 o 
  12   4   4      136.32      223.70     44.89 o 
  14   4   4     1311.63     1120.98     72.34 o 
  16   4   4     4135.96     4096.96    117.21 o 
  18   4   4     3417.86     3558.15    126.30 o 
 -23   5   4     1767.20     1898.43    207.47 o 
 -21   5   4      633.20      577.88    126.01 o 
 -19   5   4     2233.87     2340.36     92.06 o 
 -17   5   4     8232.06     8607.72    224.73 o 
 -15   5   4    10635.37    10753.78    380.22 o 
 -13   5   4     8040.25     8466.92    224.52 o 
 -11   5   4      753.75      740.33     76.07 o 
  -9   5   4      391.34      377.78     84.69 o 
  -7   5   4    23152.37    22588.66    826.22 o 
  -3   5   4    13648.23    12409.60    353.93 o 
  -1   5   4    42524.70    41952.82    630.39 o 
   1   5   4     4960.41     4326.50     77.49 o 
   3   5   4      238.96      346.45     25.33 o 
   5   5   4     3608.44     3909.14     69.22 o 
   7   5   4     9455.67     9395.23    136.12 o 
   9   5   4     9451.32     9713.60    167.46 o 
  11   5   4      318.02      397.66     42.66 o 
  13   5   4      254.78      196.17     31.86 o 
  15   5   4     1434.59     1366.71     80.44 o 
  17   5   4     1479.40     1479.67     78.11 o 
 -22   6   4     2537.22     2317.08    152.14 o 
 -20   6   4      477.90      328.74     66.21 o 
 -18   6   4      820.99      863.09     94.54 o 
 -16   6   4     3730.15     3910.10    142.12 o 
 -14   6   4     5543.25     4890.48    481.34 o 
 -12   6   4      736.45      725.54     58.69 o 
 -10   6   4      342.00      308.10     41.83 o 
  -8   6   4     1799.80     2119.75    222.77 o 
  -6   6   4     1036.42     1160.96     72.40 o 
  -4   6   4     3902.82     4438.92     97.86 o 
  -2   6   4      744.35      604.69     19.13 o 
   0   6   4       12.36       68.78     34.62 o 
   2   6   4        9.03       76.44     37.82 o 
   4   6   4      142.97      165.60     15.51 o 
   6   6   4     2317.13     2343.10     41.81 o 
   8   6   4      888.91      960.67     51.41 o 
  10   6   4     1120.52     1154.38     58.07 o 
  12   6   4       66.38      120.90     32.71 o 
  14   6   4     2098.14     2183.76     83.59 o 
  16   6   4       20.53      104.06     91.58 o 
  18   6   4        6.91      216.21     72.40 o 
 -21   7   4       20.52       60.59     88.71 o 
 -19   7   4      661.24      539.30     62.96 o 
 -17   7   4     8847.14     9079.29    280.44 o 
 -15   7   4     2341.77     2141.79     89.90 o 
 -13   7   4     5963.44     5433.60    314.06 o 
 -11   7   4    10898.66     9925.12    561.22 o 
  -9   7   4      127.42      132.42     35.28 o 
  -7   7   4      146.13      170.01     43.98 o 
  -5   7   4      504.99      369.31     38.90 o 
  -3   7   4      845.53      499.52     22.21 o 
  -1   7   4      603.11      430.12     57.92 o 
   1   7   4     2559.02     2890.97     75.72 o 
   3   7   4     2649.09     2492.30     86.19 o 
   5   7   4     4814.94     4749.46     94.67 o 
   7   7   4      406.42      376.64     18.64 o 
   9   7   4    10687.42    10290.29    216.73 o 
  11   7   4      147.65      185.92     74.18 o 
  13   7   4      142.18      197.84     44.19 o 
  15   7   4      106.35      192.36     70.91 o 
  17   7   4     3006.07     3012.12    194.75 o 
 -20   8   4      498.57      414.34     95.37 o 
 -18   8   4     3247.47     3328.88    190.31 o 
 -16   8   4    11087.48    11350.08    243.36 o 
 -14   8   4     2803.83     2808.32     95.86 o 
 -12   8   4    12176.41    12029.66    317.90 o 
 -10   8   4     1629.00     1479.47     68.18 o 
  -8   8   4    10158.90     9922.63    277.94 o 
  -6   8   4     2412.11     2406.41     70.59 o 
  -4   8   4    41225.14    41298.47    825.67 o 
  -2   8   4     6838.80     6356.87    119.64 o 
   0   8   4     4019.90     4018.35     94.94 o 
   2   8   4     4242.99     4451.16    112.14 o 
   4   8   4    11759.11    12246.82    245.65 o 
   6   8   4     4245.11     4322.10     88.79 o 
   8   8   4     3345.10     3475.95    104.26 o 
  10   8   4    17067.57    17622.15    359.79 o 
  12   8   4      884.98      848.33     83.19 o 
  14   8   4     1345.20     1164.04     98.59 o 
  16   8   4     1767.39     1609.19    114.09 o 
 -21   9   4      298.27      367.32     98.30 o 
 -19   9   4      128.88      244.93     66.20 o 
 -17   9   4    12097.50    12859.10    411.41 o 
 -15   9   4     4565.13     4379.20    117.76 o 
 -13   9   4     5860.59     5868.21    292.48 o 
 -11   9   4    14676.71    14131.92    332.18 o 
  -9   9   4     1931.08     1869.70     80.36 o 
  -7   9   4     1030.51      992.72    106.38 o 
  -5   9   4    20760.25    22444.32    391.51 o 
  -3   9   4     8835.34     8676.82    148.99 o 
  -1   9   4      127.07      194.35     35.79 o 
   1   9   4     9621.19    10248.36    210.48 o 
   3   9   4     4317.52     4135.77    110.09 o 
   5   9   4    10656.76    11146.87    195.30 o 
   7   9   4     4126.75     3986.94    111.91 o 
   9   9   4     7803.27     8037.00    211.18 o 
  11   9   4     7650.12     7673.92    199.39 o 
  13   9   4       20.70      185.22    146.11 o 
  15   9   4      369.40      353.98     53.61 o 
 -20  10   4      396.24      351.96     69.25 o 
 -18  10   4       50.00      197.85     87.88 o 
 -16  10   4     4077.35     3975.35    122.71 o 
 -14  10   4       29.43      174.66     54.07 o 
 -12  10   4     4399.97     4348.67    180.37 o 
 -10  10   4      285.32      235.77    119.97 o 
  -8  10   4      835.40      674.64     51.39 o 
  -6  10   4       27.45      148.90     61.80 o 
  -4  10   4     6941.87     6760.80    113.96 o 
  -2  10   4       85.75      186.35     48.12 o 
   0  10   4     1552.72     1404.14     71.27 o 
   2  10   4     1309.95     1177.87     68.32 o 
   4  10   4    15981.37    16193.18    298.44 o 
   6  10   4      648.78      683.07     44.15 o 
   8  10   4      794.78      921.71     79.97 o 
  10  10   4     2424.37     2636.45    187.75 o 
  12  10   4       41.27      160.97     53.14 o 
  14  10   4      544.42      550.03     67.46 o 
 -19  11   4      828.26      900.91    137.11 o 
 -17  11   4      419.80      486.37    119.64 o 
 -15  11   4     3998.66     3741.53    225.03 o 
 -13  11   4     1797.33     1485.90     74.61 o 
 -11  11   4      914.54      666.30     70.82 o 
  -9  11   4      665.83      647.21     62.43 o 
  -7  11   4     1404.19     1451.74     73.68 o 
  -5  11   4     2291.07     1877.52     78.03 o 
  -3  11   4      130.18      136.29     35.63 o 
  -1  11   4     1276.85     1511.61     75.32 o 
   1  11   4     3434.38     3307.80    112.08 o 
   3  11   4     5800.48     5973.41    130.64 o 
   5  11   4      430.71      413.00     36.43 o 
   7  11   4     2583.57     2714.71    116.31 o 
   9  11   4      225.97      298.19     62.47 o 
  11  11   4     1495.73     1490.56    127.29 o 
  13  11   4     1219.26     1117.37     90.28 o 
 -18  12   4     2571.86     2698.88    131.30 o 
 -16  12   4      109.86      147.35     52.24 o 
 -14  12   4     9742.47    10206.46    226.83 o 
 -12  12   4       42.10      129.24     40.78 o 
 -10  12   4       91.67      113.24     85.36 o 
  -8  12   4      189.69      154.71     48.91 o 
  -6  12   4    22222.04    21376.10    413.13 o 
  -4  12   4    11046.43    10697.88    220.29 o 
  -2  12   4    11617.52    11796.50    315.79 o 
   0  12   4     5621.72     5590.74    150.29 o 
   2  12   4     1021.60      980.54    122.05 o 
   4  12   4       68.81      157.51     56.29 o 
   6  12   4     1742.57     2135.28    155.11 o 
   8  12   4      108.95      233.08     73.91 o 
  10  12   4      721.01      594.65    117.41 o 
  12  12   4     1851.99     1882.83    114.75 o 
 -17  13   4      659.37      732.57     78.76 o 
 -15  13   4     1794.10     1829.08    158.77 o 
 -13  13   4     1459.95     1561.74    120.71 o 
 -11  13   4     1775.93     1760.25     85.56 o 
  -9  13   4      340.31      207.43     39.78 o 
  -7  13   4     4132.99     4247.47    114.47 o 
  -5  13   4     3417.70     3210.96     93.11 o 
  -3  13   4    11063.34    11686.38    432.55 o 
  -1  13   4     2134.49     2213.56     90.19 o 
   1  13   4     3031.03     2805.88    102.59 o 
   3  13   4      249.73      191.89     33.47 o 
   5  13   4     2676.57     2692.13    143.40 o 
   7  13   4     3804.46     4101.11    163.46 o 
   9  13   4     3398.30     3316.20    160.32 o 
  11  13   4     1851.49     1844.19    119.73 o 
 -16  14   4      380.10      229.79     68.20 o 
 -14  14   4       65.27      199.47     99.39 o 
 -12  14   4     1223.08     1209.80    115.31 o 
 -10  14   4      189.82      212.65     77.61 o 
  -8  14   4      226.41      286.36     73.39 o 
  -6  14   4     2784.19     2807.57    146.22 o 
  -4  14   4     1301.60     1061.74     69.61 o 
  -2  14   4     2296.04     2277.07    152.89 o 
   0  14   4     1672.52     1742.85    115.50 o 
   2  14   4     1412.39     1337.60     85.62 o 
   4  14   4      611.33      501.78     89.26 o 
   6  14   4      145.46      144.43     62.76 o 
   8  14   4     1523.50     1552.74    163.48 o 
  10  14   4      586.52      589.32    125.67 o 
 -13  15   4       13.86      247.18    119.53 o 
 -11  15   4      150.99      370.92    246.39 o 
  -9  15   4       42.21      162.49     77.60 o 
  -7  15   4       22.90       90.85    106.41 o 
  -5  15   4      174.55      265.66     82.21 o 
  -3  15   4      457.76      343.08     93.48 o 
  -1  15   4     1846.92     1906.42     93.91 o 
   1  15   4       56.26      273.62     78.77 o 
   3  15   4      209.69      218.05     89.30 o 
   5  15   4        2.13       61.67    145.02 o 
   7  15   4     1139.17      968.20     95.78 o 
   9  15   4        4.86      194.02     92.79 o 
 -12  16   4      202.24      316.63    132.80 o 
 -10  16   4      505.09      532.86     77.63 o 
  -8  16   4       70.60      167.01     75.83 o 
  -6  16   4     6040.82     6075.06    364.70 o 
  -4  16   4       39.06      203.07    104.20 o 
  -2  16   4     3690.46     3960.25    160.11 o 
   0  16   4      904.70      920.36     95.78 o 
   2  16   4     2055.23     2474.78    364.61 o 
   4  16   4      195.39      170.72     91.77 o 
   6  16   4     3791.61     4077.59    215.32 o 
  -9  17   4     2659.37     2650.26    194.20 o 
  -7  17   4     2559.39     2580.04    146.35 o 
  -5  17   4     2153.12     2126.62    139.17 o 
  -3  17   4     1225.86     1481.43    119.53 o 
  -1  17   4     4880.09     5013.12    211.43 o 
   1  17   4      217.62      111.52    144.53 o 
   3  17   4      133.48      191.60     84.49 o 
 -23   1   5      169.19      304.15    100.28 o 
 -21   1   5      525.95      451.54     69.97 o 
 -19   1   5     3828.32     3746.72     98.04 o 
 -17   1   5     3022.95     2950.66    135.01 o 
 -15   1   5     6093.97     6384.38    138.27 o 
 -13   1   5     2415.14     2880.23     62.59 o 
 -11   1   5     1703.66     1592.72     39.25 o 
  -9   1   5      312.04      245.92     28.20 o 
  -7   1   5    24679.80    24826.15    571.00 o 
  -5   1   5    18703.70    18518.75    285.66 o 
  -3   1   5    41659.75    42099.62    619.24 o 
  -1   1   5    33316.53    34278.60    419.50 o 
   1   1   5    39309.79    39866.69    381.48 o 
   3   1   5    37229.46    38162.04    584.37 o 
   5   1   5    72245.20    74996.17    957.24 o 
   7   1   5     3065.19     2983.16     55.75 o 
   9   1   5      398.50      451.65     31.64 o 
  11   1   5     1013.54      954.63     82.83 o 
  13   1   5      614.15      557.23     41.09 o 
  15   1   5     1400.13     1444.35    112.92 o 
  17   1   5      743.40      886.60    102.25 o 
 -24   2   5      347.64      325.51     96.13 o 
 -22   2   5     8095.82     8683.71    792.22 o 
 -20   2   5     5889.27     5808.10    160.18 o 
 -18   2   5     4669.87     4328.77    112.92 o 
 -16   2   5    25726.37    26399.83    511.15 o 
 -14   2   5     2274.23     2294.37     59.76 o 
 -12   2   5      853.88      821.78     49.69 o 
 -10   2   5    19754.56    20432.01    332.61 o 
  -8   2   5    23811.45    21111.25    401.73 o 
  -6   2   5    13304.50    13304.58    230.07 o 
  -4   2   5    70816.28    69527.23   1136.17 o 
  -2   2   5     4817.18     4607.64     66.27 o 
   0   2   5     9748.18     9616.85    116.15 o 
   2   2   5    11077.42    10690.43    117.57 o 
   4   2   5    42519.62    42112.14    552.19 o 
   6   2   5    16084.93    15410.18    221.64 o 
   8   2   5     3312.11     3099.31     91.48 o 
  10   2   5      305.44      296.15     22.56 o 
  12   2   5     1213.65     1149.92     61.84 o 
  14   2   5     5580.05     5549.08    133.21 o 
  16   2   5     2132.46     2184.55    100.93 o 
  18   2   5     7138.97     6985.87    211.72 o 
 -23   3   5      322.22      229.75    103.64 o 
 -21   3   5     4514.35     4522.44    178.58 o 
 -19   3   5      117.84      157.29     69.31 o 
 -17   3   5    29473.10    29665.12    631.50 o 
 -15   3   5      259.04      274.71     37.69 o 
 -13   3   5        1.96      163.75     42.73 o 
 -11   3   5      350.44      343.89     27.37 o 
  -9   3   5    58807.50    59266.84   1623.16 o 
  -7   3   5    16495.58    15658.31    278.61 o 
  -5   3   5    77033.96    80004.17   2156.51 o 
  -3   3   5     6155.12     5888.37    110.83 o 
  -1   3   5       27.11       72.49      9.43 o 
   1   3   5    11193.38    11249.23    131.19 o 
   3   3   5     6694.20     6588.28     95.79 o 
   5   3   5    16674.47    16328.56    260.53 o 
   7   3   5      379.61      415.87     29.96 o 
   9   3   5     1057.35     1052.67     45.65 o 
  11   3   5     1549.90     1551.87     72.63 o 
  13   3   5     3104.11     3061.17    119.62 o 
  15   3   5      883.90      655.62     55.44 o 
  17   3   5     7366.13     7492.93    259.61 o 
 -24   4   5       91.31      386.21    156.88 o 
 -22   4   5     3288.14     3212.72    156.08 o 
 -20   4   5      207.99      307.29    138.48 o 
 -18   4   5      334.53      308.72     36.85 o 
 -16   4   5     4533.11     4495.45    134.04 o 
 -14   4   5    12937.63    12679.21    260.27 o 
 -12   4   5       87.62       50.30     73.24 o 
 -10   4   5     3237.51     3396.86    165.39 o 
  -8   4   5     9294.38     9371.68    279.83 o 
  -6   4   5     4307.53     4337.30     98.82 o 
  -4   4   5     5255.58     5449.69    151.43 o 
  -2   4   5     4709.43     4788.65    122.79 o 
   0   4   5      500.53      597.79     21.59 o 
   2   4   5       14.76      101.32     20.30 o 
   4   4   5     3148.81     2879.33     60.27 o 
   6   4   5     2078.97     2295.12     53.69 o 
   8   4   5        4.71      118.25     41.05 o 
  10   4   5     5501.68     5328.31    123.79 o 
  12   4   5     1727.44     1766.77     77.22 o 
  14   4   5      755.84      669.44     58.51 o 
  16   4   5        4.77      181.91     54.00 o 
 -23   5   5      382.92      154.97     75.08 o 
 -21   5   5      345.33      256.74     64.26 o 
 -19   5   5     6241.87     6183.14    305.36 o 
 -17   5   5      541.12      408.90     84.75 o 
 -15   5   5     7037.65     6743.47    284.74 o 
 -13   5   5       61.81      195.57    133.00 o 
 -11   5   5    11382.80    11222.41    233.34 o 
  -9   5   5     2270.23     2039.63    102.18 o 
  -7   5   5    33377.37    33299.76    923.14 o 
  -5   5   5    10577.28     9243.09    203.98 o 
  -3   5   5       30.36       65.00     23.33 o 
  -1   5   5     3168.47     2778.97     83.21 o 
   1   5   5     6551.44     6237.78     98.79 o 
   3   5   5     4323.58     4053.24     86.65 o 
   5   5   5     5458.76     5661.69     99.70 o 
   7   5   5    20329.61    20467.99    317.26 o 
   9   5   5      508.71      526.63     45.16 o 
  11   5   5       81.44      170.32     61.31 o 
  13   5   5      720.82      754.58     62.32 o 
  15   5   5     3745.04     3705.88    153.81 o 
  17   5   5      425.03      278.36     43.81 o 
 -22   6   5       51.47      172.25    118.23 o 
 -20   6   5     9646.96    10908.41    513.32 o 
 -18   6   5    20535.65    21427.55    522.61 o 
 -16   6   5     1645.18     1638.09     81.89 o 
 -14   6   5    20268.00    20413.03    469.84 o 
 -12   6   5     4923.88     5065.42    139.02 o 
 -10   6   5     4564.65     4297.33    225.55 o 
  -8   6   5     4070.56     3280.96    127.79 o 
  -6   6   5    70504.02    68731.48   2021.47 o 
  -4   6   5      346.67      520.00     68.87 o 
  -2   6   5     2790.14     3114.20     66.39 o 
   0   6   5     8626.04     8978.83    153.72 o 
   2   6   5    20927.56    19443.90    306.48 o 
   4   6   5    10614.61    10729.60    166.27 o 
   6   6   5     7576.73     7444.81    126.96 o 
   8   6   5     5179.41     5320.19    122.37 o 
  10   6   5     3021.58     3062.92     89.13 o 
  12   6   5       61.23       89.41     50.04 o 
  14   6   5     4299.88     4405.25    184.72 o 
  16   6   5     2914.42     2918.23    211.94 o 
 -23   7   5     1064.96      813.01    131.18 o 
 -21   7   5     2157.64     2089.62    376.74 o 
 -19   7   5     6742.44     7123.69    228.22 o 
 -17   7   5      195.19      274.95     83.27 o 
 -15   7   5      794.10      790.81     60.91 o 
 -13   7   5     3211.86     2919.66    199.01 o 
 -11   7   5    12934.54    12919.06    384.94 o 
  -9   7   5      529.67      288.70     44.82 o 
  -7   7   5    20366.77    20214.09    521.51 o 
  -5   7   5    24722.64    24703.36    697.82 o 
  -3   7   5     2791.92     2745.39     53.80 o 
  -1   7   5     3666.67     3594.16    116.92 o 
   1   7   5      611.15      465.02     32.80 o 
   3   7   5    14593.19    14372.00    283.62 o 
   5   7   5     9348.01     9691.64    166.73 o 
   7   7   5     9717.31     9895.47    154.39 o 
   9   7   5      634.68      625.02     48.63 o 
  11   7   5        9.63      226.99     77.19 o 
  13   7   5      733.06      590.68     50.64 o 
  15   7   5     3136.78     3308.46    200.19 o 
 -22   8   5      328.62      391.97     94.69 o 
 -20   8   5      467.37      604.77     76.41 o 
 -18   8   5     3673.66     3754.26    118.86 o 
 -16   8   5      144.64      165.84     36.21 o 
 -14   8   5     9299.14    10175.58    237.38 o 
 -12   8   5      385.45      505.55     57.94 o 
 -10   8   5      566.53      521.56     93.71 o 
  -8   8   5      527.30      430.01     92.17 o 
  -6   8   5     4607.87     4517.53    114.12 o 
  -4   8   5    11624.83    12706.53    274.41 o 
  -2   8   5     1624.54     1779.82     97.11 o 
   0   8   5      372.23      428.36     65.22 o 
   2   8   5      614.55      583.93     48.63 o 
   4   8   5     1431.46     1461.09     54.59 o 
   6   8   5      426.36      414.07     38.07 o 
   8   8   5      118.87      171.21     75.67 o 
  10   8   5      725.36      606.84     46.95 o 
  12   8   5      126.19      271.31     85.61 o 
  14   8   5     1186.38      997.36     97.30 o 
  16   8   5      568.81      339.19     78.72 o 
 -21   9   5      462.43      430.59     97.10 o 
 -19   9   5      221.74      191.48     58.32 o 
 -17   9   5     3922.41     3703.02    114.34 o 
 -15   9   5     1439.46     1450.32    107.09 o 
 -13   9   5      122.53      265.43     77.28 o 
 -11   9   5       44.67      316.22     72.87 o 
  -9   9   5     6883.42     6692.27    225.88 o 
  -7   9   5     3788.03     3652.90     99.90 o 
  -5   9   5     5074.49     4962.79    148.37 o 
  -3   9   5      898.61      802.18     28.09 o 
  -1   9   5       11.71      161.34     71.45 o 
   1   9   5      112.13      141.26     30.85 o 
   3   9   5     3133.59     2988.69     70.24 o 
   5   9   5     1112.76     1069.90     87.49 o 
   7   9   5      449.81      499.73     63.93 o 
   9   9   5      138.93      301.78     80.60 o 
  11   9   5      395.53      417.04     71.32 o 
  13   9   5      264.73      352.26     67.46 o 
  15   9   5      741.93      933.05     92.15 o 
 -20  10   5     2094.44     2081.92    121.12 o 
 -18  10   5     1426.24     1414.96     98.14 o 
 -16  10   5     4797.17     4793.70    214.26 o 
 -14  10   5      486.64      375.06     43.54 o 
 -12  10   5     4469.92     4160.85    173.52 o 
 -10  10   5     3338.42     3053.63     98.05 o 
  -8  10   5     9319.36     9153.98    206.73 o 
  -6  10   5    11934.95    11413.20    237.16 o 
  -4  10   5      834.12      712.55     29.35 o 
  -2  10   5      212.52      128.13     43.95 o 
   0  10   5      488.15      512.02     43.92 o 
   2  10   5     1066.41      911.93     50.03 o 
   4  10   5     6026.41     5918.43    125.60 o 
   6  10   5     6360.42     6554.00    167.50 o 
   8  10   5     4507.82     4618.33    166.08 o 
  10  10   5       66.16      270.78    115.08 o 
  12  10   5      369.53      329.32     55.43 o 
  14  10   5     2972.70     2893.87    279.06 o 
 -19  11   5     6335.42     6706.65    207.79 o 
 -17  11   5     1489.40     1375.33    100.79 o 
 -15  11   5     5045.14     5174.39    130.92 o 
 -13  11   5      332.70      337.01     45.58 o 
 -11  11   5     7280.80     7033.15    350.32 o 
  -9  11   5     4954.72     4743.14    214.16 o 
  -7  11   5    13953.31    14554.99    309.86 o 
  -5  11   5     8175.19     7488.06    153.84 o 
  -3  11   5     1226.49     1150.36     63.51 o 
  -1  11   5      113.58      119.83     32.10 o 
   1  11   5     3032.42     3180.91     94.28 o 
   3  11   5      492.06      508.05     39.67 o 
   5  11   5     3194.39     3106.88    111.27 o 
   7  11   5     4943.58     4822.25    158.15 o 
   9  11   5      334.99      238.57     63.80 o 
  11  11   5      286.45      227.58     82.17 o 
  13  11   5       79.82      224.37     92.18 o 
 -18  12   5       41.34      154.45     73.74 o 
 -16  12   5      456.82      284.77    104.87 o 
 -14  12   5     2125.23     2112.64     86.37 o 
 -12  12   5      252.11      396.26     52.95 o 
 -10  12   5      522.58      343.93     45.15 o 
  -8  12   5      296.13      387.85     49.48 o 
  -6  12   5     2437.84     2508.90    117.29 o 
  -4  12   5       14.42      291.22     68.40 o 
  -2  12   5      177.88      165.22     43.04 o 
   0  12   5     1017.61      997.65     65.51 o 
   2  12   5    17143.85    17725.84    343.55 o 
   4  12   5     2260.50     2363.41     96.59 o 
   6  12   5     8829.38     8836.42    228.77 o 
   8  12   5     2671.65     2663.90    132.55 o 
  10  12   5      276.00      224.73     58.36 o 
  12  12   5       15.45      139.88     79.87 o 
 -17  13   5      636.06      602.49     74.96 o 
 -15  13   5       49.93      136.12     79.57 o 
 -13  13   5      154.86      178.76     52.22 o 
 -11  13   5       95.67      226.04     77.62 o 
  -9  13   5     3521.28     3701.05    156.23 o 
  -7  13   5      694.06      550.44     62.93 o 
  -5  13   5       75.58      200.92     62.50 o 
  -3  13   5       24.79      203.33     77.50 o 
  -1  13   5     2811.80     2823.93    143.53 o 
   1  13   5       10.60      187.06     63.84 o 
   3  13   5      690.47      649.93     67.97 o 
   5  13   5     2173.24     2236.01    119.09 o 
   7  13   5      516.25      467.86    118.42 o 
   9  13   5     1284.73     1149.35     96.53 o 
  11  13   5      558.23      439.82     65.56 o 
 -16  14   5     3316.74     3280.04    255.94 o 
 -14  14   5       14.04      111.49     76.90 o 
 -12  14   5     1204.81     1076.54    122.43 o 
 -10  14   5     2945.53     3028.14    146.07 o 
  -8  14   5     3099.22     3222.59    148.90 o 
  -6  14   5      525.40      408.54     51.92 o 
  -4  14   5     4768.36     4832.80    159.49 o 
  -2  14   5      288.29      217.22     72.31 o 
   0  14   5     4314.30     4588.67    253.85 o 
   2  14   5       37.88       45.15     67.27 o 
   4  14   5     6307.69     7014.68    204.31 o 
   6  14   5     4049.19     3937.80    198.60 o 
   8  14   5       13.78      181.31     82.06 o 
  10  14   5      320.86      300.80     59.26 o 
 -13  15   5      336.02      304.81     73.55 o 
 -11  15   5       23.28        6.92     94.48 o 
  -9  15   5     9680.51    10041.72   1149.85 o 
  -7  15   5      573.36      574.92     83.38 o 
  -5  15   5     6973.30     6762.18    315.90 o 
  -3  15   5       21.48       91.76     51.40 o 
  -1  15   5      129.43      112.81     31.23 o 
   1  15   5     1073.39      963.36     87.79 o 
   3  15   5     2741.45     2798.37    143.79 o 
   5  15   5     2085.98     2048.71    368.27 o 
   7  15   5     1592.48     1464.20    100.62 o 
 -12  16   5        3.26      169.75    166.36 o 
 -10  16   5      556.41      441.31     73.44 o 
  -8  16   5     2319.63     2466.34    147.92 o 
  -6  16   5     1483.51     1765.69    131.55 o 
  -4  16   5      589.04      436.42    113.95 o 
  -2  16   5        7.70      112.21     83.58 o 
   0  16   5      167.63      268.42    149.52 o 
   2  16   5       16.98      379.48    147.66 o 
   4  16   5      865.80      936.19    131.81 o 
   6  16   5     1823.55     1879.95    272.21 o 
  -9  17   5        4.84      145.47     95.10 o 
  -7  17   5       79.69      146.67     96.41 o 
  -5  17   5       40.67      312.86    103.55 o 
  -3  17   5       66.01      114.39    107.21 o 
  -1  17   5      272.48      207.63     83.47 o 
   1  17   5      319.80      192.52     63.19 o 
   3  17   5       34.74      132.75     93.74 o 
 -24   0   6    15378.31    15705.75    492.62 o 
 -22   0   6     5735.33     5919.96    353.87 o 
 -20   0   6     7881.15     8098.62    406.55 o 
 -18   0   6    10018.92    11037.14    528.31 o 
 -16   0   6     8232.62     8205.48    201.28 o 
 -14   0   6       97.49       88.76     23.76 o 
 -12   0   6    27854.12    27705.20    864.32 o 
 -10   0   6    85913.14    84858.85   3201.62 o 
  -8   0   6     8127.50     8316.05    308.02 o 
  -6   0   6    29288.71    28717.65    828.64 o 
  -4   0   6     2094.47     1962.52     58.50 o 
  -2   0   6    23932.31    25412.15   1008.62 o 
   0   0   6    20555.31    19754.87    299.66 o 
   2   0   6    16532.61    15459.52    229.90 o 
   4   0   6     3514.20     3939.46     91.50 o 
   6   0   6     5725.43     5914.28    125.63 o 
   8   0   6     1304.23     1321.57     75.55 o 
  10   0   6    22226.33    22420.58    588.75 o 
  12   0   6     6140.85     5804.26    156.75 o 
  14   0   6     3355.21     3444.29    182.19 o 
  16   0   6     5525.08     5808.87    471.34 o 
 -25   1   6     1693.48     1735.61    229.63 o 
 -23   1   6     2359.56     2437.26    150.06 o 
 -21   1   6      471.68      439.88     77.13 o 
 -19   1   6    12895.40    13301.00    274.26 o 
 -17   1   6     2094.36     2034.46    132.56 o 
 -15   1   6      622.87      488.63     35.65 o 
 -13   1   6      493.13      397.23     48.97 o 
 -11   1   6    55125.57    56216.44    934.13 o 
  -9   1   6     1893.05     1932.30     59.37 o 
  -7   1   6    14239.83    15357.72    394.48 o 
  -5   1   6      477.98      428.92     15.06 o 
  -3   1   6    34048.66    34158.60    441.29 o 
  -1   1   6    89052.73    93184.29   1457.01 o 
   1   1   6    24363.63    23364.89    256.32 o 
   3   1   6    34426.97    35303.16    417.88 o 
   5   1   6      366.15      463.59     31.85 o 
   7   1   6     1654.96     1704.85     57.80 o 
   9   1   6      399.34      374.39     26.22 o 
  11   1   6     5307.37     5291.99    111.56 o 
  13   1   6       82.34      150.34     36.78 o 
  15   1   6     2430.02     2466.31    218.87 o 
  17   1   6       41.45      162.03     60.07 o 
 -24   2   6     1624.94     1616.02    257.02 o 
 -22   2   6        2.12      198.84    102.56 o 
 -20   2   6       44.93      118.83    112.21 o 
 -18   2   6      968.15     1045.66     63.20 o 
 -16   2   6     1019.87      951.45     40.51 o 
 -14   2   6      677.02      543.70     27.70 o 
 -12   2   6     4024.40     4561.88     96.01 o 
 -10   2   6       42.10       75.85     15.64 o 
  -8   2   6    29606.11    30852.54    495.70 o 
  -6   2   6      188.36      233.54     18.39 o 
  -4   2   6      842.15      985.20     22.78 o 
  -2   2   6    13527.63    13786.52    184.37 o 
   0   2   6    14198.09    14568.32    144.43 o 
   2   2   6    15923.90    16234.10    211.64 o 
   4   2   6      568.03      628.71     30.77 o 
   6   2   6     2588.83     2674.44     56.00 o 
   8   2   6     6490.80     6471.62    120.76 o 
  10   2   6     2910.22     2879.39     70.74 o 
  12   2   6      289.49      334.80     44.75 o 
  14   2   6      240.17      156.17     38.53 o 
  16   2   6      495.85      483.02     64.85 o 
 -23   3   6     3233.45     3010.41    154.72 o 
 -21   3   6     6114.54     5862.43    733.68 o 
 -19   3   6       23.50       83.20     92.49 o 
 -17   3   6     3589.94     3391.47    177.31 o 
 -15   3   6     5894.71     5781.50    148.61 o 
 -13   3   6     4424.92     4283.28    149.65 o 
 -11   3   6     2313.53     2081.41     56.30 o 
  -9   3   6    23658.08    23541.69    602.82 o 
  -7   3   6      821.35     1195.85     65.04 o 
  -5   3   6      628.94      607.71     30.06 o 
  -3   3   6     3944.74     3915.72     65.96 o 
  -1   3   6     3433.85     3162.67     41.77 o 
   1   3   6     4790.12     4450.46     61.82 o 
   3   3   6      295.62      289.85     29.09 o 
   5   3   6     1389.67     1430.98     45.90 o 
   7   3   6       23.69       41.54     44.07 o 
   9   3   6     1945.38     1797.51     57.15 o 
  11   3   6     4109.79     3949.19    115.45 o 
  13   3   6     3064.34     3174.43     97.67 o 
  15   3   6      329.65      329.94     46.43 o 
  17   3   6     1319.72     1435.62     94.95 o 
 -24   4   6      795.38     1002.18    160.57 o 
 -22   4   6     8041.65     7671.81    689.20 o 
 -20   4   6     7795.32     7821.79    346.46 o 
 -18   4   6      137.02      125.09     27.90 o 
 -16   4   6      779.68      570.36    113.22 o 
 -14   4   6    16415.70    16436.61    472.61 o 
 -12   4   6    30038.70    29219.07    608.49 o 
 -10   4   6    51403.33    51124.73   1578.99 o 
  -8   4   6    34241.43    34071.74    970.04 o 
  -6   4   6     1234.12     1081.69     39.08 o 
  -4   4   6       26.15       85.82     20.23 o 
  -2   4   6    54444.70    53445.82    887.86 o 
   0   4   6    27655.20    25893.44    288.51 o 
   2   4   6    37052.49    37878.61    489.15 o 
   4   4   6     1313.05      960.85     36.22 o 
   6   4   6      691.27      872.52     54.76 o 
   8   4   6     4608.66     4602.59    132.33 o 
  10   4   6     9536.60     9813.39    246.65 o 
  12   4   6     8547.49     8955.13    222.07 o 
  14   4   6     2987.26     3303.79    110.07 o 
  16   4   6      395.99      238.93     44.30 o 
 -23   5   6     3332.77     3383.13    221.99 o 
 -21   5   6     1589.69     1162.00    354.78 o 
 -19   5   6       49.86      139.57    115.39 o 
 -17   5   6       24.82      264.73     71.56 o 
 -15   5   6     1134.50     1174.25     65.98 o 
 -13   5   6     5092.92     5240.13    143.35 o 
 -11   5   6    15828.86    14782.07    424.94 o 
  -9   5   6     9049.81     7918.05    195.59 o 
  -7   5   6    13474.01    13610.84    420.85 o 
  -5   5   6     1741.40     1818.61     50.06 o 
  -3   5   6     3243.59     3078.51     76.15 o 
  -1   5   6    11135.21    11201.66    156.17 o 
   1   5   6    23668.15    23075.64    337.90 o 
   3   5   6     3336.11     3183.91     57.57 o 
   5   5   6     1713.45     1850.59     48.66 o 
   7   5   6       41.13      164.50     45.42 o 
   9   5   6     3599.83     3842.30    105.34 o 
  11   5   6     7837.17     7936.82    183.02 o 
  13   5   6     3429.54     3466.35    112.64 o 
  15   5   6     3388.47     3449.42    172.12 o 
 -22   6   6      914.67      581.93    124.02 o 
 -20   6   6      297.23      332.71     50.06 o 
 -18   6   6     2487.15     2334.72    131.15 o 
 -16   6   6      250.81      328.21     53.04 o 
 -14   6   6        7.99       84.74     41.59 o 
 -12   6   6     2245.57     2408.16    123.68 o 
 -10   6   6     2843.90     2635.44    118.49 o 
  -8   6   6     6780.87     6862.23    192.68 o 
  -6   6   6     9660.45     8913.67    930.56 o 
  -4   6   6     5517.17     6337.66    226.45 o 
  -2   6   6     6503.95     6448.39    102.12 o 
   0   6   6      113.11      193.68     60.16 o 
   2   6   6     1735.89     1641.14     42.19 o 
   4   6   6     2355.58     2577.22     53.05 o 
   6   6   6     1609.25     1402.74    107.19 o 
   8   6   6     3557.39     3278.75     94.64 o 
  10   6   6     1187.51      985.05     67.19 o 
  12   6   6      174.47      260.56     57.25 o 
  14   6   6      383.87      342.07     59.86 o 
  16   6   6      474.45      503.96     92.79 o 
 -23   7   6       28.86      238.29    199.19 o 
 -21   7   6     1025.44      911.96     90.61 o 
 -19   7   6        8.59      191.76     55.50 o 
 -17   7   6     1276.30     1079.30    133.93 o 
 -15   7   6      251.76      305.57     87.23 o 
 -13   7   6    17954.55    18049.31    458.74 o 
 -11   7   6      500.74      637.54     77.76 o 
  -9   7   6     4097.17     4070.58    171.79 o 
  -7   7   6     3713.57     3722.58    165.83 o 
  -5   7   6     1565.52     1317.97     88.90 o 
  -3   7   6     1491.78     1670.73     63.89 o 
  -1   7   6     9952.19     9618.64    189.11 o 
   1   7   6     4780.39     4872.04     86.90 o 
   3   7   6     2322.98     2197.24     61.02 o 
   5   7   6     7426.54     7241.52    123.40 o 
   7   7   6        8.40       66.68     30.37 o 
   9   7   6      497.15      500.56     44.23 o 
  11   7   6      173.25      189.89     47.63 o 
  13   7   6     3657.80     3854.55    136.65 o 
  15   7   6      999.86      836.40     84.08 o 
 -22   8   6     6635.57     7345.61    303.54 o 
 -20   8   6      861.84      821.28     72.11 o 
 -18   8   6       52.56      216.93     54.62 o 
 -16   8   6     1518.41     1537.70    161.49 o 
 -14   8   6     4827.44     4388.86    437.92 o 
 -12   8   6     8720.45     8911.83    301.41 o 
 -10   8   6     6824.61     7156.25    321.91 o 
  -8   8   6    11683.36    11084.08    340.67 o 
  -6   8   6      723.76      915.95     81.87 o 
  -4   8   6     2242.82     1964.63     49.45 o 
  -2   8   6     4970.39     5114.79    119.31 o 
   0   8   6    53617.01    52649.11    987.88 o 
   2   8   6     6989.24     7098.10    137.96 o 
   4   8   6     8261.98     7849.31    152.09 o 
   6   8   6     2607.66     2646.54     78.73 o 
   8   8   6    10235.79    10174.34    413.04 o 
  10   8   6      342.76      274.77     61.25 o 
  12   8   6     9041.89     9422.89    344.17 o 
  14   8   6     1837.51     1823.68    134.85 o 
 -21   9   6     8156.82     8959.87    272.00 o 
 -19   9   6      106.75      310.00     71.39 o 
 -17   9   6     3221.17     3494.92    170.81 o 
 -15   9   6     1512.33     1647.70     94.86 o 
 -13   9   6     5822.17     5730.44    265.18 o 
 -11   9   6     4932.91     4672.24    221.99 o 
  -9   9   6     8198.92     8564.21    583.90 o 
  -7   9   6      283.42      244.63     64.35 o 
  -5   9   6     1158.19      967.67     36.62 o 
  -3   9   6     1209.75     1199.78     70.49 o 
  -1   9   6    18143.12    17824.46    288.01 o 
   1   9   6    20793.24    20815.29    317.17 o 
   3   9   6     3879.48     3561.27     89.68 o 
   5   9   6    13545.39    13596.14    284.63 o 
   7   9   6      127.90      168.20     56.55 o 
   9   9   6     1732.20     1690.87    267.07 o 
  11   9   6      965.76     1124.29     96.85 o 
  13   9   6     7303.96     7603.73    241.05 o 
 -20  10   6     1293.52     1528.91    237.98 o 
 -18  10   6      239.63      223.81     37.18 o 
 -16  10   6     1927.59     1935.40     81.53 o 
 -14  10   6      702.75      788.27     58.72 o 
 -12  10   6      276.19      208.32     34.11 o 
 -10  10   6      100.51      143.47     80.51 o 
  -8  10   6     6124.62     5990.99    154.01 o 
  -6  10   6      838.32      618.79     30.91 o 
  -4  10   6      812.24      726.49     40.50 o 
  -2  10   6     1898.12     1747.09    128.20 o 
   0  10   6    19701.99    19895.93    348.70 o 
   2  10   6      305.48      254.84     31.51 o 
   4  10   6      385.03      257.54     27.62 o 
   6  10   6     3021.71     2902.51    104.01 o 
   8  10   6     2756.29     2916.61    192.05 o 
  10  10   6      565.69      890.53    185.19 o 
  12  10   6     1858.85     2017.55    121.45 o 
 -19  11   6      472.56      333.38     73.12 o 
 -17  11   6      262.42      235.51     43.15 o 
 -15  11   6      214.28      197.18     62.76 o 
 -13  11   6       12.81      210.46     82.18 o 
 -11  11   6     4229.77     4467.31    154.00 o 
  -9  11   6      668.77      628.27     94.79 o 
  -7  11   6        3.72      280.90    103.86 o 
  -5  11   6      848.20      529.76     68.09 o 
  -3  11   6     2610.48     2539.48    130.97 o 
  -1  11   6      674.70      677.61     75.60 o 
   1  11   6      542.66      488.76     83.77 o 
   3  11   6    10337.08    10855.45    202.71 o 
   5  11   6       97.02      137.07     59.97 o 
   7  11   6     1270.57     1094.56     84.14 o 
   9  11   6      586.33      607.70    142.12 o 
  11  11   6      463.75      486.49     73.25 o 
  13  11   6       94.41      119.45     68.43 o 
 -18  12   6      777.50      684.90     81.56 o 
 -16  12   6     4507.65     4291.33    129.80 o 
 -14  12   6      622.18      494.89     84.72 o 
 -12  12   6    10664.75    10019.36    460.54 o 
 -10  12   6     5774.50     6159.74    187.87 o 
  -8  12   6     1407.34     1478.28     63.17 o 
  -6  12   6      465.64      481.99     35.57 o 
  -4  12   6      646.25      518.81     53.96 o 
  -2  12   6      202.34      166.57     62.61 o 
   0  12   6     2339.56     2348.67    103.80 o 
   2  12   6     1340.88     1366.82     93.09 o 
   4  12   6     4564.33     4743.49    148.11 o 
   6  12   6      289.26      190.22     79.30 o 
   8  12   6      105.52      146.13     85.90 o 
  10  12   6     7800.59     8107.56    242.45 o 
  12  12   6     2993.02     3397.65    154.44 o 
 -17  13   6       13.55      199.18     76.57 o 
 -15  13   6       38.72      168.95     61.62 o 
 -13  13   6     2658.46     2420.56     99.91 o 
 -11  13   6     9526.74     9631.81    241.20 o 
  -9  13   6     8390.68     7942.98    187.72 o 
  -7  13   6      847.47      796.57     67.93 o 
  -5  13   6      408.58      402.02     55.71 o 
  -3  13   6     2118.51     2361.47    100.28 o 
  -1  13   6     6860.43     6817.08    192.62 o 
   1  13   6     5329.38     5033.36    197.86 o 
   3  13   6     2146.96     1759.91    207.80 o 
   5  13   6      648.01      629.53     63.90 o 
   7  13   6      204.63      157.70     59.68 o 
   9  13   6     3434.63     3160.99    236.73 o 
 -16  14   6       28.81      123.02     73.91 o 
 -14  14   6      623.54      642.31     69.69 o 
 -12  14   6      560.17      501.56     76.64 o 
 -10  14   6     1990.67     2154.12    132.76 o 
  -8  14   6      125.66      113.27     66.91 o 
  -6  14   6       47.59      102.66     47.96 o 
  -4  14   6      138.58      109.40     35.09 o 
  -2  14   6      594.30      493.09     86.31 o 
   0  14   6      375.58      322.58     45.84 o 
   2  14   6      477.47      505.97    130.32 o 
   4  14   6      253.36      225.76     53.95 o 
   6  14   6       26.99      171.12     94.28 o 
   8  14   6       24.83       56.91     69.74 o 
 -15  15   6      901.09      971.07    120.86 o 
 -13  15   6      619.41      684.79     97.95 o 
 -11  15   6        9.26      266.32    110.06 o 
  -9  15   6      586.51      563.61    132.04 o 
  -7  15   6      372.08      346.49     72.46 o 
  -5  15   6      349.07      209.09     52.12 o 
  -3  15   6      352.53      388.37     54.03 o 
  -1  15   6       97.03      147.76     49.91 o 
   1  15   6      384.36      514.25     80.99 o 
   3  15   6      300.03      324.06     59.23 o 
   5  15   6     1333.81     1409.80    140.81 o 
   7  15   6     1407.46     1445.53    172.86 o 
 -12  16   6     1184.88      949.69     98.38 o 
 -10  16   6     2947.20     2605.51    146.14 o 
  -8  16   6      130.84      131.85     57.07 o 
  -6  16   6      746.09      628.87     83.51 o 
  -4  16   6      404.21      461.37    166.58 o 
  -2  16   6     1731.22     1967.22    127.42 o 
   0  16   6      443.86      695.45    198.93 o 
   2  16   6     4950.20     5320.50    305.24 o 
   4  16   6       12.56       62.26    174.30 o 
  -9  17   6       73.11      225.02    100.25 o 
  -7  17   6       24.17      105.38     84.87 o 
  -5  17   6       48.23      186.09     84.29 o 
  -3  17   6     2406.33     2420.41    139.27 o 
  -1  17   6      739.47      737.46    108.97 o 
   1  17   6     1656.29     1811.83    153.75 o 
 -25   1   7     2199.87     2071.33    239.93 o 
 -23   1   7       68.59      153.20     60.14 o 
 -21   1   7      702.72      712.94     93.50 o 
 -19   1   7     2249.31     2219.72     91.35 o 
 -17   1   7     3559.29     3442.36    185.60 o 
 -15   1   7    10283.60    10402.54    203.01 o 
 -13   1   7    22160.04    22216.02    398.73 o 
 -11   1   7      676.42      613.47     49.97 o 
  -9   1   7      657.35      757.59     56.89 o 
  -7   1   7     8538.75     8847.73    164.25 o 
  -5   1   7   101536.27   104722.33   1788.29 o 
  -3   1   7     5170.64     4600.75    116.62 o 
  -1   1   7    12102.95    11276.25    130.66 o 
   1   1   7     2440.21     2257.69     51.66 o 
   3   1   7      871.53      763.27     54.50 o 
   5   1   7      377.28      434.76     45.60 o 
   7   1   7     6583.50     6622.15    105.20 o 
   9   1   7      176.69      191.78     32.82 o 
  11   1   7     4120.60     4286.71    141.76 o 
  13   1   7      620.77      610.79     84.80 o 
  15   1   7      287.16      349.88     78.10 o 
 -24   2   7      896.17      922.73    100.56 o 
 -22   2   7     2949.07     3164.61    164.16 o 
 -20   2   7        6.72       -6.51     99.95 o 
 -18   2   7     7445.93     7356.82    206.26 o 
 -16   2   7     8273.47     8258.98    158.31 o 
 -14   2   7    36719.89    36904.01    671.30 o 
 -12   2   7     9109.55     8173.69    135.56 o 
 -10   2   7     9318.50     9843.06    174.25 o 
  -8   2   7      834.28      947.99     60.38 o 
  -6   2   7    27062.74    26673.35    399.12 o 
  -4   2   7    34146.52    34396.54    584.70 o 
  -2   2   7     6072.48     5663.36     71.52 o 
   0   2   7    21741.30    21245.05    301.93 o 
   2   2   7     6374.67     6709.58    120.50 o 
   4   2   7     2947.93     2912.29     53.92 o 
   6   2   7     1421.48     1285.62     32.83 o 
   8   2   7    18802.45    19027.29    376.86 o 
  10   2   7     5132.48     5107.06    173.53 o 
  12   2   7     5543.32     5779.77    219.24 o 
  14   2   7      498.60      558.10     70.48 o 
  16   2   7     4060.13     3926.33    135.59 o 
 -25   3   7      131.68      136.44     78.26 o 
 -23   3   7      192.03      387.86    223.40 o 
 -21   3   7     4381.69     4091.73    235.09 o 
 -19   3   7     5875.00     5624.24    307.55 o 
 -17   3   7     1080.04     1033.60     73.66 o 
 -15   3   7     7307.66     7324.57    241.83 o 
 -13   3   7    24276.25    24244.85    553.06 o 
 -11   3   7     1763.69     1730.89    133.75 o 
  -9   3   7     5246.56     5897.71    154.78 o 
  -7   3   7    10716.80    10767.33    159.89 o 
  -5   3   7    38083.82    36985.02    678.62 o 
  -3   3   7     6830.99     6737.72     99.75 o 
  -1   3   7    26218.02    25472.14    333.99 o 
   1   3   7     6456.29     6401.08     87.11 o 
   3   3   7     3762.65     3719.31     69.46 o 
   5   3   7     4938.22     4957.69    126.11 o 
   7   3   7    12153.87    12157.23    232.41 o 
   9   3   7    11353.41    11731.89    236.63 o 
  11   3   7     2594.36     2771.41    135.86 o 
  13   3   7      431.95      483.67     49.25 o 
  15   3   7      590.42      428.86     55.08 o 
 -24   4   7      807.10      743.33     90.01 o 
 -22   4   7      216.51      241.46     65.67 o 
 -20   4   7     2614.96     2228.10    148.72 o 
 -18   4   7     6245.33     5981.65    138.22 o 
 -16   4   7     3861.42     3526.53    142.85 o 
 -14   4   7     5279.28     5590.36    134.96 o 
 -12   4   7     4058.55     4223.45    137.51 o 
 -10   4   7     2214.74     2117.10     91.12 o 
  -8   4   7     8087.46     8179.15    205.64 o 
  -6   4   7    19417.79    20832.62    466.21 o 
  -4   4   7     2641.49     2799.86     61.41 o 
  -2   4   7     2078.47     2082.57     35.69 o 
   0   4   7     6664.98     6916.28    110.89 o 
   2   4   7     8222.69     8345.10    139.86 o 
   4   4   7      164.49      221.96     43.59 o 
   6   4   7     2470.95     2547.13     67.73 o 
   8   4   7     4614.03     4317.84    137.93 o 
  10   4   7      268.52      290.02     39.67 o 
  12   4   7       88.11      230.35     83.16 o 
  14   4   7       23.18      282.67     59.02 o 
  16   4   7      965.97      814.22     91.16 o 
 -23   5   7      809.57      813.00    278.55 o 
 -21   5   7     3388.96     4489.53    889.12 o 
 -19   5   7      153.52      273.83     78.23 o 
 -17   5   7    34579.32    38286.20   1229.35 o 
 -15   5   7    15494.96    15625.30    397.81 o 
 -13   5   7     1596.35     1431.79     78.85 o 
 -11   5   7    16845.46    17102.97    533.29 o 
  -9   5   7      884.48     1073.83     77.24 o 
  -7   5   7     1293.64     1025.22     51.76 o 
  -5   5   7     4983.17     5992.93     96.58 o 
  -3   5   7     1755.41     1468.13     45.28 o 
  -1   5   7      793.62      489.89     17.30 o 
   1   5   7       26.91      105.65     41.90 o 
   3   5   7     3952.43     3811.25     94.87 o 
   5   5   7     5983.03     5966.01    106.37 o 
   7   5   7       43.74      171.61     55.84 o 
   9   5   7      398.32      452.30     45.14 o 
  11   5   7      594.42      539.58     57.61 o 
  13   5   7     1165.89     1103.27     73.74 o 
  15   5   7        9.02      139.25     68.65 o 
 -24   6   7     5812.03     7214.46    451.19 o 
 -22   6   7     1164.71     1001.12     98.57 o 
 -20   6   7     3502.30     3439.95    177.57 o 
 -18   6   7      375.43      314.12     67.20 o 
 -16   6   7     5181.25     5489.87    155.12 o 
 -14   6   7      187.66      208.99     37.76 o 
 -12   6   7    12599.10    11916.17    319.49 o 
 -10   6   7     1272.32     1093.67     78.55 o 
  -8   6   7     8013.85     7916.72    257.69 o 
  -6   6   7    31353.08    31383.26    812.79 o 
  -4   6   7    37076.75    37078.18    782.03 o 
  -2   6   7    75367.09    75089.60   1180.38 o 
   0   6   7    12173.48    12293.03    214.35 o 
   2   6   7     2308.90     2274.37     70.35 o 
   4   6   7     4162.98     4174.14     88.29 o 
   6   6   7    25651.16    25820.36    387.89 o 
   8   6   7     5040.91     4978.10    107.47 o 
  10   6   7    18103.30    18241.89    328.15 o 
  12   6   7     3423.16     3487.33    183.97 o 
  14   6   7       17.54      118.92     88.58 o 
 -23   7   7     1971.54     2387.61    235.27 o 
 -21   7   7      384.92      248.96     75.36 o 
 -19   7   7     1992.26     2010.70    193.22 o 
 -17   7   7    10461.86    11165.93    279.17 o 
 -15   7   7    11276.97    11431.67    426.57 o 
 -13   7   7     3211.55     2672.60    621.67 o 
 -11   7   7    43473.04    46055.80    969.76 o 
  -9   7   7      855.48      988.32     97.38 o 
  -7   7   7     1361.45      964.05    127.16 o 
  -5   7   7     5230.57     4812.08    170.66 o 
  -3   7   7    18438.02    18186.76    299.05 o 
  -1   7   7     6380.63     6618.11    155.64 o 
   1   7   7     1249.03     1122.63     52.79 o 
   3   7   7       12.86      158.84     60.56 o 
   5   7   7     3358.45     3298.74     81.88 o 
   7   7   7     3795.09     4196.29     99.59 o 
   9   7   7     3973.05     3776.95    118.29 o 
  11   7   7     4166.42     3730.06    172.74 o 
  13   7   7       82.81      110.25     80.07 o 
  15   7   7      215.05      223.64     69.80 o 
 -22   8   7       17.91      194.43    160.21 o 
 -20   8   7       17.91      102.97     92.60 o 
 -18   8   7       64.47      147.22     57.83 o 
 -16   8   7      765.88      833.01     67.01 o 
 -14   8   7     1999.06     1814.80     85.78 o 
 -12   8   7      230.97      249.94     69.27 o 
 -10   8   7     2644.53     1841.54    372.32 o 
  -8   8   7     1489.60     1288.51    309.88 o 
  -6   8   7     1527.91     1530.34    147.33 o 
  -4   8   7     3415.45     3360.05     90.97 o 
  -2   8   7     7905.81     7806.30    151.64 o 
   0   8   7      872.52      915.90    135.81 o 
   2   8   7     1897.87     1711.64     63.63 o 
   4   8   7     1601.04     1352.05     65.81 o 
   6   8   7     3816.70     3729.17    109.65 o 
   8   8   7      142.38      231.94     89.92 o 
  10   8   7     1123.43     1141.33     82.86 o 
  12   8   7      445.21      428.02     77.30 o 
  14   8   7      176.75      245.32    102.11 o 
 -21   9   7     1034.45     1027.67    184.99 o 
 -19   9   7     2133.69     1787.93    188.42 o 
 -17   9   7      793.15      804.81     79.86 o 
 -15   9   7     2375.89     2297.83    115.73 o 
 -13   9   7      356.59      272.10    193.38 o 
 -11   9   7        9.49      323.29    109.73 o 
  -9   9   7      629.23      770.89    161.57 o 
  -7   9   7     6208.97     6439.98    169.33 o 
  -5   9   7      967.69      815.37     32.19 o 
  -3   9   7    17563.76    17683.43    340.47 o 
  -1   9   7      524.51      523.58     37.64 o 
   1   9   7     1383.50     1221.10    122.66 o 
   3   9   7     1415.25     1433.89     71.05 o 
   5   9   7     5577.66     5550.92    139.20 o 
   7   9   7      330.97      307.53     46.43 o 
   9   9   7     2489.02     2409.96    118.93 o 
  11   9   7      231.70      225.88     67.77 o 
  13   9   7       80.23      198.09     66.22 o 
 -20  10   7      395.49      397.58     83.97 o 
 -18  10   7      732.77      646.12    101.20 o 
 -16  10   7    11486.60    11958.95    250.67 o 
 -14  10   7     3795.16     3519.29    264.57 o 
 -12  10   7     2809.49     3014.89    147.26 o 
 -10  10   7     4621.41     4289.68    125.95 o 
  -8  10   7      853.25     1018.76     61.93 o 
  -6  10   7      412.45      373.65     38.54 o 
  -4  10   7     5416.02     5224.96    123.94 o 
  -2  10   7     7104.83     7548.20    171.29 o 
   0  10   7     5246.25     4925.96    117.70 o 
   2  10   7      548.42      479.94     39.73 o 
   4  10   7     2086.44     2090.20    128.70 o 
   6  10   7     7354.54     7707.40    195.52 o 
   8  10   7     4664.20     5011.51    247.73 o 
  10  10   7     3485.11     3692.75    179.01 o 
  12  10   7      327.33      444.77     68.10 o 
 -19  11   7       17.24      226.24     82.46 o 
 -17  11   7     1033.37     1009.65     69.35 o 
 -15  11   7     7531.35     8148.61    194.91 o 
 -13  11   7     1158.24     1197.40     79.09 o 
 -11  11   7     2744.66     2781.87    100.15 o 
  -9  11   7      406.36      290.94     64.94 o 
  -7  11   7     3196.95     3221.67     83.54 o 
  -5  11   7     5013.96     5003.58    117.74 o 
  -3  11   7    21063.92    21437.93    527.72 o 
  -1  11   7     5383.28     5341.37    145.54 o 
   1  11   7     9539.52     9804.86    222.73 o 
   3  11   7      544.86      478.67     86.52 o 
   5  11   7     7891.93     8254.76    235.27 o 
   7  11   7     2032.94     1898.55    111.55 o 
   9  11   7     3195.59     3010.46    131.79 o 
  11  11   7     2356.33     2435.65    132.44 o 
 -18  12   7       76.76      137.44     66.17 o 
 -16  12   7     9403.67     9566.73    448.61 o 
 -14  12   7       75.32      155.67     79.00 o 
 -12  12   7     1680.51     1785.09     93.59 o 
 -10  12   7     1608.22     1663.58    118.35 o 
  -8  12   7     1522.14     1413.01    106.39 o 
  -6  12   7      367.52      341.64     45.81 o 
  -4  12   7      306.53      420.64    130.01 o 
  -2  12   7     1794.12     1792.16    103.37 o 
   0  12   7      908.80      863.09     60.10 o 
   2  12   7     1233.06     1019.03     82.40 o 
   4  12   7       86.75      141.78     45.62 o 
   6  12   7      525.59      361.38     70.48 o 
   8  12   7     1452.69     1315.84    105.41 o 
  10  12   7     1219.31     1221.57    101.91 o 
 -17  13   7      327.28      260.57     48.26 o 
 -15  13   7        8.97      173.62     96.78 o 
 -13  13   7     1763.80     1625.27    141.80 o 
 -11  13   7      476.40      504.28     57.54 o 
  -9  13   7      141.46      261.17     63.51 o 
  -7  13   7      653.74      512.26     55.50 o 
  -5  13   7     3195.86     3161.12    117.55 o 
  -3  13   7     1031.36      878.12     96.40 o 
  -1  13   7     3358.70     3205.67    102.98 o 
   1  13   7      617.43      616.47     93.94 o 
   3  13   7     2021.12     1802.33    127.04 o 
   5  13   7     1715.41     1380.02    113.37 o 
   7  13   7     4929.78     4961.74    213.19 o 
   9  13   7       81.40      201.20    102.57 o 
 -16  14   7      103.69      190.28     90.78 o 
 -14  14   7     4848.77     5075.45    200.43 o 
 -12  14   7     1302.77     1336.26    111.87 o 
 -10  14   7      514.28      382.94     52.10 o 
  -8  14   7      896.11      880.49    122.17 o 
  -6  14   7     8691.78     9293.05    339.95 o 
  -4  14   7     3948.65     4000.76    133.68 o 
  -2  14   7     1160.00     1077.26     67.63 o 
   0  14   7     4524.02     4861.15    176.85 o 
   2  14   7        2.18      275.65     89.73 o 
   4  14   7      753.19      776.77     86.75 o 
   6  14   7      251.86      368.68     83.41 o 
   8  14   7     2001.84     2052.51    219.98 o 
 -15  15   7     1031.37      880.17    137.18 o 
 -13  15   7     4682.42     4857.37    210.19 o 
 -11  15   7       69.36      250.07    136.85 o 
  -9  15   7     1480.76     1277.13    106.49 o 
  -7  15   7      192.65      175.47     69.39 o 
  -5  15   7     4061.07     4183.06    194.75 o 
  -3  15   7      610.73      532.42    113.00 o 
  -1  15   7     4748.91     4766.84    168.42 o 
   1  15   7     1825.79     1898.09    143.99 o 
   3  15   7      478.62      491.26    123.25 o 
   5  15   7      109.90      231.96    101.78 o 
 -12  16   7      404.18      280.99     69.21 o 
 -10  16   7      249.49      227.44     59.34 o 
  -8  16   7      210.21      231.55     96.30 o 
  -6  16   7      252.31      221.11     53.23 o 
  -4  16   7      736.20      474.21    144.19 o 
  -2  16   7      235.61      323.85     61.80 o 
   0  16   7     3392.23     3323.33    167.69 o 
   2  16   7       89.56       92.66     59.55 o 
   4  16   7      348.58      324.07    226.95 o 
  -9  17   7       19.66        9.84     86.64 o 
  -7  17   7        3.13      165.63     71.00 o 
  -5  17   7       23.26      115.30     89.04 o 
  -3  17   7      269.22      382.52     81.92 o 
  -1  17   7      296.31      299.38     79.00 o 
 -24   0   8        1.48      347.59    168.27 o 
 -22   0   8     3351.49     2980.06    235.47 o 
 -20   0   8     8106.03     8331.48    349.02 o 
 -18   0   8    13434.88    13518.47    476.19 o 
 -16   0   8    11817.45    11373.05    495.56 o 
 -14   0   8      782.41      732.18    119.49 o 
 -12   0   8    21814.06    22014.88   1034.99 o 
 -10   0   8    55274.24    59856.09   2377.86 o 
  -8   0   8    46700.85    43841.82   1228.91 o 
  -6   0   8    75964.80    81989.84   2296.58 o 
  -4   0   8     3771.88     3526.14    108.06 o 
  -2   0   8    55424.31    59431.97   1381.43 o 
   0   0   8      353.20      304.76     26.60 o 
   2   0   8     3212.72     3759.63     83.27 o 
   4   0   8     3898.23     4384.42     91.10 o 
   6   0   8    38725.98    38230.29    714.16 o 
   8   0   8      174.51      352.74     55.55 o 
  10   0   8       33.14      222.75     66.88 o 
  12   0   8      775.90      626.11     89.22 o 
  14   0   8    13447.28    14403.61    426.69 o 
 -25   1   8      736.71      732.15     95.93 o 
 -23   1   8     1115.14      994.07    111.53 o 
 -21   1   8     3584.44     3672.76    170.73 o 
 -19   1   8      262.93      223.10    134.49 o 
 -17   1   8     8918.19     9030.20    255.07 o 
 -15   1   8     8794.61     8831.04    293.73 o 
 -13   1   8      177.20      236.52     60.17 o 
 -11   1   8      111.68      271.04     35.57 o 
  -9   1   8     5371.77     4575.40    156.06 o 
  -7   1   8    27777.75    26839.25    433.30 o 
  -5   1   8    10780.79    11412.55    182.95 o 
  -3   1   8     3003.68     2613.23     84.70 o 
  -1   1   8      109.87      317.16     17.83 o 
   1   1   8    28116.71    28046.34    375.13 o 
   3   1   8     7821.98     7242.94    118.42 o 
   5   1   8    38316.54    39137.13    492.78 o 
   7   1   8    17031.55    17483.76    271.57 o 
   9   1   8       10.52       83.83     41.06 o 
  11   1   8      745.74      779.33     53.62 o 
  13   1   8     4086.48     4007.02    223.75 o 
  15   1   8     1200.87     1105.41     81.85 o 
 -24   2   8       16.10      137.18    106.67 o 
 -22   2   8      115.21      166.17     90.57 o 
 -20   2   8       12.25      219.49    101.85 o 
 -18   2   8     1269.89     1261.90     62.06 o 
 -16   2   8      575.94      553.29     36.96 o 
 -14   2   8      447.58      530.56     34.21 o 
 -12   2   8      463.56      372.00     32.44 o 
 -10   2   8     1390.05     1731.42     83.94 o 
  -8   2   8     6881.24     6454.84    125.01 o 
  -6   2   8     6070.00     6376.40    103.52 o 
  -4   2   8     3103.35     3289.34     68.24 o 
  -2   2   8    29032.25    30145.86    413.22 o 
   0   2   8     1366.00     1278.07     28.67 o 
   2   2   8     1640.51     1635.16     35.78 o 
   4   2   8     4594.57     4397.81     65.96 o 
   6   2   8     2090.04     1861.45     41.86 o 
   8   2   8     7711.25     7621.36    134.62 o 
  10   2   8       38.58      115.38     56.03 o 
  12   2   8        0.67       80.48     78.80 o 
  14   2   8     1056.05      967.83     76.71 o 
 -25   3   8       19.47      217.89     96.97 o 
 -23   3   8     1221.29     1249.05    255.17 o 
 -21   3   8     1073.14     1024.71    306.43 o 
 -19   3   8    11978.42    11456.17    330.97 o 
 -17   3   8     3972.57     3880.18    242.53 o 
 -15   3   8     3133.10     3163.21    143.59 o 
 -13   3   8     1248.59     1400.16     74.45 o 
 -11   3   8     8350.34     8333.49    176.97 o 
  -9   3   8     3196.02     2640.31     72.58 o 
  -7   3   8    12926.66    13150.25    226.33 o 
  -5   3   8     7038.98     6677.25    174.51 o 
  -3   3   8    12844.39    14283.86    227.71 o 
  -1   3   8     4642.12     4941.54     78.19 o 
   1   3   8       79.31       46.40     49.24 o 
   3   3   8     6436.90     5704.15     89.27 o 
   5   3   8    11636.21    11942.35    304.09 o 
   7   3   8     3774.01     3629.69    253.93 o 
   9   3   8     4827.43     4773.67    125.49 o 
  11   3   8      760.83      688.28     70.37 o 
  13   3   8      184.69      201.36     65.55 o 
  15   3   8     1189.88     1012.26     90.34 o 
 -24   4   8      153.37      268.99    106.78 o 
 -22   4   8      277.71      195.90    126.09 o 
 -20   4   8     6531.35     6665.94    267.00 o 
 -18   4   8     2332.11     2230.53     94.94 o 
 -16   4   8    13878.91    13639.24    399.87 o 
 -14   4   8      371.20      445.68     61.11 o 
 -12   4   8      575.72      596.07     43.06 o 
 -10   4   8     2003.67     1659.45     56.75 o 
  -8   4   8    25446.31    25165.42    474.87 o 
  -6   4   8    23726.08    23586.00    371.59 o 
  -4   4   8    37563.40    36955.58    557.20 o 
  -2   4   8      202.63      186.94     14.46 o 
   0   4   8      343.16      220.26     35.94 o 
   2   4   8     8367.31     7928.44    124.55 o 
   4   4   8    38296.48    38126.38    602.55 o 
   6   4   8     6569.54     6517.37    154.35 o 
   8   4   8     7624.61     7445.67    278.68 o 
  10   4   8       34.56      141.15     69.99 o 
  12   4   8     1896.45     1886.92     83.21 o 
  14   4   8      417.28      353.60     70.49 o 
 -25   5   8       43.09      167.26    172.49 o 
 -23   5   8       76.55      241.20    102.23 o 
 -21   5   8     3764.90     3613.77    184.01 o 
 -19   5   8     7335.39     7380.04    272.72 o 
 -17   5   8    25725.49    26247.72   1117.76 o 
 -15   5   8    10677.25    10642.00    423.66 o 
 -13   5   8     2983.64     3474.34    137.80 o 
 -11   5   8     3623.99     3790.75    133.75 o 
  -9   5   8     7783.48     7504.62    198.77 o 
  -7   5   8    13899.46    13339.72    288.98 o 
  -5   5   8    15382.06    14972.36    396.91 o 
  -3   5   8      642.33      878.53     33.75 o 
  -1   5   8        0.66      216.39     25.90 o 
   1   5   8     7196.09     7180.40    126.26 o 
   3   5   8     4273.25     4120.64    145.35 o 
   5   5   8    14559.40    14492.14    248.81 o 
   7   5   8     4480.03     4560.29    105.91 o 
   9   5   8       81.67      178.64     49.92 o 
  11   5   8      192.50      164.33     38.75 o 
  13   5   8     3355.52     3212.31    117.13 o 
  15   5   8     1273.40     1005.78    126.23 o 
 -24   6   8      869.83      469.35    287.05 o 
 -22   6   8        2.30      144.49     91.25 o 
 -20   6   8      662.77      613.59     65.38 o 
 -18   6   8     1891.00     2124.58    107.36 o 
 -16   6   8    10548.69    10449.91    310.83 o 
 -14   6   8    12813.41    13662.21    305.61 o 
 -12   6   8      623.50      541.10    181.71 o 
 -10   6   8     3505.40     3430.99    159.51 o 
  -8   6   8     4508.49     4348.56    134.77 o 
  -6   6   8       16.68      113.00     43.50 o 
  -4   6   8     1787.46     1896.19     59.89 o 
  -2   6   8     1034.38     1000.44     26.40 o 
   0   6   8     5341.38     4978.18    131.06 o 
   2   6   8      479.19      393.69     42.68 o 
   4   6   8     2900.64     2928.24     72.32 o 
   6   6   8     1787.13     1464.34    125.86 o 
   8   6   8       81.21      206.66     86.53 o 
  10   6   8        1.08      175.62     64.24 o 
  12   6   8      489.74      421.23    107.03 o 
  14   6   8     1430.74     1366.37    100.69 o 
 -23   7   8     1798.22     1471.31    319.37 o 
 -21   7   8       17.55       79.92     69.33 o 
 -19   7   8     5442.85     5630.89    185.39 o 
 -17   7   8     7002.44     6676.04    198.26 o 
 -15   7   8      945.65      889.82     67.04 o 
 -13   7   8     5939.74     5652.42    425.05 o 
 -11   7   8      374.15      401.93    160.28 o 
  -9   7   8      442.00      371.56     55.14 o 
  -7   7   8     1744.17     1455.89     76.40 o 
  -5   7   8    12193.93    11283.94    333.37 o 
  -3   7   8     2019.39     2207.62     90.19 o 
  -1   7   8      118.60      159.23     42.85 o 
   1   7   8      956.34     1057.63     43.67 o 
   3   7   8    13081.67    13105.55    234.39 o 
   5   7   8      190.67      288.77     46.02 o 
   7   7   8     1200.72     1173.26     52.41 o 
   9   7   8      249.45      198.22     40.84 o 
  11   7   8     1006.70     1178.38     97.05 o 
  13   7   8      154.10      188.55     57.45 o 
 -22   8   8      516.58      355.60    136.10 o 
 -20   8   8      610.63      563.98     95.22 o 
 -18   8   8    10152.42    11054.87    291.78 o 
 -16   8   8     3830.96     3345.55    128.60 o 
 -14   8   8     1044.62     1275.69     98.04 o 
 -12   8   8      115.53      298.71     99.51 o 
 -10   8   8    16800.49    16475.50    651.00 o 
  -8   8   8    11096.80    10603.26    336.97 o 
  -6   8   8    29873.46    29841.57    730.71 o 
  -4   8   8    23208.25    22545.54    484.94 o 
  -2   8   8      421.81      355.17     80.08 o 
   0   8   8      254.19      228.51     25.66 o 
   2   8   8     2794.80     2943.92    106.61 o 
   4   8   8    13762.03    13615.77    299.77 o 
   6   8   8      193.62      235.66     54.23 o 
   8   8   8     2600.74     2884.25    146.53 o 
  10   8   8       61.59      263.83     82.84 o 
  12   8   8     1926.96     1821.38    141.25 o 
 -21   9   8      210.28      159.99     74.79 o 
 -19   9   8     7553.84     8218.64    233.63 o 
 -17   9   8     3217.06     3526.25    183.54 o 
 -15   9   8     4233.34     4139.33    216.20 o 
 -13   9   8      252.77      274.82     57.06 o 
 -11   9   8     3305.99     3467.23    143.94 o 
  -9   9   8     7901.42     7395.13    265.64 o 
  -7   9   8     7239.76     7532.45    240.56 o 
  -5   9   8    19820.95    19360.24    332.50 o 
  -3   9   8     4189.79     3917.62    106.23 o 
  -1   9   8     3027.09     3071.03     80.66 o 
   1   9   8     1178.71     1077.77     51.49 o 
   3   9   8    20343.09    20246.89    452.30 o 
   5   9   8      453.90      352.39     71.48 o 
   7   9   8     3371.51     3345.37    119.32 o 
   9   9   8      736.10      699.91     79.36 o 
  11   9   8     2952.93     3420.60    290.31 o 
 -22  10   8       28.38      227.79    118.29 o 
 -20  10   8      498.85      393.32     53.48 o 
 -18  10   8     3154.91     3111.82    124.46 o 
 -16  10   8      780.18      660.93    166.90 o 
 -14  10   8     1887.03     1670.79    104.36 o 
 -12  10   8       15.60      162.19    162.24 o 
 -10  10   8     2753.00     2667.55    277.98 o 
  -8  10   8       58.99       86.51     51.59 o 
  -6  10   8     4061.20     3927.06     82.92 o 
  -4  10   8     7564.76     7037.41    155.27 o 
  -2  10   8      511.59      471.10     80.94 o 
   0  10   8      181.73      166.27    113.37 o 
   2  10   8     2803.91     2563.85    118.25 o 
   4  10   8     6287.36     6497.66    171.20 o 
   6  10   8      453.78      403.86     52.17 o 
   8  10   8     4127.55     4089.03    186.85 o 
  10  10   8      432.18      401.57     85.95 o 
  12  10   8      351.11      320.19     73.51 o 
 -21  11   8     1299.97     1128.44    123.06 o 
 -19  11   8       19.88       90.17     65.46 o 
 -17  11   8      489.99      373.12     48.66 o 
 -15  11   8     2054.95     1699.44    107.92 o 
 -13  11   8        3.13       58.68     35.86 o 
 -11  11   8     1048.26      993.33    112.95 o 
  -9  11   8      382.52      189.20     70.10 o 
  -7  11   8     4473.58     4129.92    150.87 o 
  -5  11   8      313.08      328.38     41.62 o 
  -3  11   8     1973.79     1806.21    174.97 o 
  -1  11   8     2283.71     2330.06     85.66 o 
   1  11   8     7745.51     7961.57    196.21 o 
   3  11   8     2038.62     1998.87     95.13 o 
   5  11   8     7199.07     7730.86    187.86 o 
   7  11   8       54.29      166.66     65.55 o 
   9  11   8        6.76      219.10     92.89 o 
  11  11   8      154.96      180.86     64.71 o 
 -20  12   8     3086.35     3184.16    176.74 o 
 -18  12   8     3409.47     3361.55    122.56 o 
 -16  12   8     2884.95     3149.43    107.40 o 
 -14  12   8      648.52      638.82     95.16 o 
 -12  12   8       40.34      125.35     73.78 o 
 -10  12   8     2310.97     2103.29     91.08 o 
  -8  12   8     3869.06     3667.17    136.80 o 
  -6  12   8    13157.75    12969.70    334.88 o 
  -4  12   8     1742.33     1751.02     77.69 o 
  -2  12   8     4397.26     4072.75    109.88 o 
   0  12   8     2207.17     2146.61    127.03 o 
   2  12   8     4327.85     4474.20    154.09 o 
   4  12   8       81.14      300.08     87.60 o 
   6  12   8     9117.68    10091.85    235.90 o 
   8  12   8      757.96      623.92     81.83 o 
  10  12   8       46.81       73.54     70.15 o 
 -17  13   8     3031.39     3151.81    182.27 o 
 -15  13   8      330.34      214.28     44.32 o 
 -13  13   8        5.19      166.86     62.13 o 
 -11  13   8       17.19      175.65     74.97 o 
  -9  13   8     2931.30     2828.39    106.64 o 
  -7  13   8     3040.03     3623.23    246.40 o 
  -5  13   8     3176.18     3205.39    107.86 o 
  -3  13   8     1807.34     1495.30     70.22 o 
  -1  13   8      356.33      372.04     45.11 o 
   1  13   8     2898.51     2888.21    130.53 o 
   3  13   8     1670.64     1740.38    109.07 o 
   5  13   8     6545.46     6582.04    206.77 o 
   7  13   8     2733.99     2816.23    139.35 o 
 -16  14   8      983.87      947.66     85.42 o 
 -14  14   8      116.40      157.00     78.94 o 
 -12  14   8       67.90      104.84     49.73 o 
 -10  14   8      490.63      292.41     75.41 o 
  -8  14   8      751.79      703.27     68.10 o 
  -6  14   8     1022.62      912.10     65.76 o 
  -4  14   8     1298.50     1415.05     75.87 o 
  -2  14   8       81.37      104.80     63.31 o 
   0  14   8       48.57      241.24     79.84 o 
   2  14   8      104.07      314.47    105.45 o 
   4  14   8      310.78      279.37     85.29 o 
   6  14   8     1744.43     1553.63    270.26 o 
 -15  15   8      388.55      404.36     72.07 o 
 -13  15   8      132.94      151.97     57.03 o 
 -11  15   8       82.98      161.12    117.13 o 
  -9  15   8     1091.75     1342.09    112.87 o 
  -7  15   8      282.09      225.19     52.90 o 
  -5  15   8       93.26      281.40    112.20 o 
  -3  15   8      147.06      224.68     71.44 o 
  -1  15   8       78.26      236.84     90.85 o 
   1  15   8       99.33      174.17     89.83 o 
   3  15   8      243.63      330.25     78.91 o 
   5  15   8       12.07      209.73    116.90 o 
 -12  16   8      670.48      659.82    106.92 o 
 -10  16   8       54.30      265.61     89.77 o 
  -8  16   8     3309.45     3743.75    176.86 o 
  -6  16   8     2749.71     3064.73    163.48 o 
  -4  16   8     1444.27     1190.90    126.60 o 
  -2  16   8      674.13      625.52     73.34 o 
   0  16   8      406.65      330.34     57.35 o 
   2  16   8      546.24      460.17     77.44 o 
  -9  17   8       46.23      177.74    177.01 o 
  -7  17   8     4543.75     5126.46    203.03 o 
  -5  17   8     1382.93     1448.87    137.57 o 
  -3  17   8     1758.18     1645.96    141.47 o 
  -1  17   8      260.91      271.74    137.19 o 
 -25   1   9      198.86      160.20     72.83 o 
 -23   1   9     2266.23     2203.45    143.00 o 
 -21   1   9     1651.70     1571.49    184.91 o 
 -19   1   9     1738.33     1798.01    121.90 o 
 -17   1   9      911.64     1142.73    141.82 o 
 -15   1   9     2369.29     2292.79    137.08 o 
 -13   1   9      254.63      206.63     53.20 o 
 -11   1   9    14281.69    13445.50    376.90 o 
  -9   1   9      827.26      645.33     31.19 o 
  -7   1   9     5260.37     5338.91    117.01 o 
  -5   1   9      842.89      827.40     53.36 o 
  -3   1   9     2444.94     2403.26     45.26 o 
  -1   1   9     5206.04     5291.08    101.71 o 
   1   1   9    29685.63    30345.93    430.53 o 
   3   1   9    19129.38    19013.42    243.60 o 
   5   1   9     6224.82     6173.97     91.86 o 
   7   1   9      714.88      661.68     46.39 o 
   9   1   9     1219.32     1314.65     68.65 o 
  11   1   9     5865.07     5512.80    178.31 o 
  13   1   9     1596.54     1663.13    106.54 o 
  15   1   9       32.76      110.47    112.31 o 
 -26   2   9      206.06      230.18    141.57 o 
 -24   2   9     2407.26     2462.96    395.68 o 
 -22   2   9    17712.57    19292.97    474.04 o 
 -20   2   9     5784.26     5822.73    204.63 o 
 -18   2   9    10609.08    10343.61    420.15 o 
 -16   2   9      205.68      238.85     53.19 o 
 -14   2   9     5927.90     5657.26    156.74 o 
 -12   2   9    23797.47    23571.19    667.82 o 
 -10   2   9    32795.93    31536.38    989.73 o 
  -8   2   9    18611.84    19888.92    400.55 o 
  -6   2   9      305.10      336.61     20.34 o 
  -4   2   9     6401.23     7933.55    133.04 o 
  -2   2   9    55114.64    55521.71    963.87 o 
   0   2   9    15476.70    14861.14    212.89 o 
   2   2   9    21209.55    21041.36    277.50 o 
   4   2   9    12756.36    12500.45    168.48 o 
   6   2   9     2994.53     3011.06     67.02 o 
   8   2   9       38.65      185.10     53.30 o 
  10   2   9    12277.58    12395.33    334.83 o 
  12   2   9     7438.02     8168.36    206.46 o 
  14   2   9      557.03      398.53     55.01 o 
 -25   3   9      164.04      375.53    111.26 o 
 -23   3   9     7629.68     7660.79    494.40 o 
 -21   3   9     1757.36     1661.03    122.83 o 
 -19   3   9     2292.53     2278.30    284.68 o 
 -17   3   9     2694.87     2725.24     77.94 o 
 -15   3   9     5504.72     5685.04    168.49 o 
 -13   3   9     1349.38     1429.12     47.58 o 
 -11   3   9    13241.07    13008.02    256.62 o 
  -9   3   9    35309.78    36369.83    561.42 o 
  -7   3   9      286.99      397.45     23.73 o 
  -5   3   9    33047.82    34831.39    500.79 o 
  -3   3   9     4419.53     4161.06     97.48 o 
  -1   3   9    20911.79    20532.85    287.76 o 
   1   3   9     6043.63     5719.43    102.39 o 
   3   3   9    26234.26    26150.89    363.43 o 
   5   3   9       65.41      175.81     51.13 o 
   7   3   9       42.56      164.69     74.02 o 
   9   3   9      899.90      869.86     93.61 o 
  11   3   9     7709.47     8084.32    179.39 o 
  13   3   9      351.12      271.98     50.99 o 
 -24   4   9      564.36      552.40    105.04 o 
 -22   4   9      860.72     1140.31    134.41 o 
 -20   4   9      144.61      120.73     57.74 o 
 -18   4   9     1310.80     1291.32     70.06 o 
 -16   4   9     2068.26     1962.48     95.87 o 
 -14   4   9     2145.53     2090.53    112.78 o 
 -12   4   9     2329.73     2701.02     66.98 o 
 -10   4   9     5852.96     5749.45    122.75 o 
  -8   4   9     2023.22     2095.74     59.49 o 
  -6   4   9      592.31      529.52     38.18 o 
  -4   4   9     8588.60     9046.60    198.82 o 
  -2   4   9     8989.48     9037.06    132.57 o 
   0   4   9     2929.04     3300.07     60.33 o 
   2   4   9       68.74      177.31     48.60 o 
   4   4   9     5517.13     5217.80    115.21 o 
   6   4   9     1887.54     1699.32     79.16 o 
   8   4   9     1758.20     1787.32     77.77 o 
  10   4   9       53.40       87.38     43.19 o 
  12   4   9       38.63      156.33     70.87 o 
  14   4   9      376.59      372.05     61.04 o 
 -25   5   9     3351.37     3029.72    420.78 o 
 -23   5   9      132.34      164.82     93.52 o 
 -21   5   9     2243.67     2419.73    149.52 o 
 -19   5   9     1075.97      922.39    121.17 o 
 -17   5   9      990.80      983.57     65.34 o 
 -15   5   9     3508.97     3862.47    136.81 o 
 -13   5   9     9763.04     9000.65    254.54 o 
 -11   5   9     3929.84     3905.07    115.55 o 
  -9   5   9     3084.87     3116.47     93.71 o 
  -7   5   9    18853.76    18520.27    377.62 o 
  -5   5   9     8780.35     8527.31    239.95 o 
  -3   5   9      429.38      551.03     27.94 o 
  -1   5   9     8814.29     9290.07    170.38 o 
   1   5   9    17477.08    17288.04    284.73 o 
   3   5   9     1281.47     1267.55     58.02 o 
   5   5   9     6442.94     6221.32    127.77 o 
   7   5   9        2.01      147.47     61.15 o 
   9   5   9     1151.46     1196.01    128.40 o 
  11   5   9       58.63       63.47     34.13 o 
  13   5   9     3533.13     3783.02    167.46 o 
 -24   6   9     3015.03     3356.28    212.76 o 
 -22   6   9     5717.79     5101.44    323.31 o 
 -20   6   9     8202.07     8919.91    365.02 o 
 -18   6   9     1234.43     1182.98    102.81 o 
 -16   6   9        2.36       91.91     37.79 o 
 -14   6   9     1515.15     1452.82     96.77 o 
 -12   6   9    24029.65    23358.36    622.85 o 
 -10   6   9    13391.67    13903.39    365.90 o 
  -8   6   9    12982.13    12052.67    269.92 o 
  -6   6   9     8502.98     8527.55    196.71 o 
  -4   6   9     5041.22     5239.86    112.32 o 
  -2   6   9      184.15      118.63     11.13 o 
   0   6   9    30706.30    30940.01    529.67 o 
   2   6   9    19264.84    19241.23    317.96 o 
   4   6   9      192.26      296.38     61.06 o 
   6   6   9    14842.55    14857.32    244.40 o 
   8   6   9     9155.66     9427.54    184.33 o 
  10   6   9     2266.19     2576.69    120.52 o 
  12   6   9      770.52      809.81     81.41 o 
 -23   7   9     1248.46     1300.52    115.82 o 
 -21   7   9    15265.63    15826.69    794.54 o 
 -19   7   9     1366.83     1407.18     82.60 o 
 -17   7   9      148.12      326.80     65.45 o 
 -15   7   9     1330.55     1280.79     79.48 o 
 -13   7   9    30449.60    29635.77   1216.52 o 
 -11   7   9    28955.15    28723.89    642.30 o 
  -9   7   9     7824.51     7739.47    250.67 o 
  -7   7   9     4724.94     4249.81    108.67 o 
  -5   7   9      459.92      371.85     45.57 o 
  -3   7   9      418.48      370.81     18.00 o 
  -1   7   9     5408.58     5348.16    118.11 o 
   1   7   9    10154.87     9717.80    177.41 o 
   3   7   9      147.98      171.20     40.76 o 
   5   7   9     6605.27     6485.21    142.67 o 
   7   7   9      125.70      116.45     47.10 o 
   9   7   9     1952.73     1838.10    108.25 o 
  11   7   9      295.71      255.96     62.48 o 
  13   7   9     2032.63     2161.88    125.25 o 
 -22   8   9      173.63      300.07     83.90 o 
 -20   8   9      580.01      692.24     71.30 o 
 -18   8   9      366.90      344.16     78.14 o 
 -16   8   9      227.80      343.60    112.93 o 
 -14   8   9      581.80      540.32    107.00 o 
 -12   8   9      163.53      329.53    188.64 o 
 -10   8   9      109.91      195.03    206.82 o 
  -8   8   9     1641.03     1632.08     86.91 o 
  -6   8   9     1775.72     1730.67    108.11 o 
  -4   8   9      925.81      797.13     47.91 o 
  -2   8   9     3913.33     3868.27    122.95 o 
   0   8   9     9724.95     9565.83    211.20 o 
   2   8   9     1285.33     1152.03     72.96 o 
   4   8   9      139.37      193.90     47.44 o 
   6   8   9      658.80      498.06     47.35 o 
   8   8   9      276.41      316.26     98.52 o 
  10   8   9     1304.97     1175.39    180.04 o 
  12   8   9       39.18      328.15    103.40 o 
 -23   9   9      534.75      402.15    115.42 o 
 -21   9   9      441.88      270.79     63.58 o 
 -19   9   9       13.00      240.71     79.66 o 
 -17   9   9        5.12       64.11     79.23 o 
 -15   9   9      125.57      189.31    101.50 o 
 -13   9   9     1451.84     1510.71    106.02 o 
 -11   9   9     1861.46     1952.87    166.30 o 
  -9   9   9     2513.87     2246.02    155.92 o 
  -7   9   9     1042.15      951.66     79.72 o 
  -5   9   9     1065.44      973.96     57.67 o 
  -3   9   9      143.41      217.45     35.90 o 
  -1   9   9     2181.92     2003.20     57.95 o 
   1   9   9       42.91      168.70    104.59 o 
   3   9   9     3413.63     3451.63    128.83 o 
   5   9   9      194.91      213.87     48.41 o 
   7   9   9      365.46      326.87     47.50 o 
   9   9   9        5.67      194.89     96.55 o 
  11   9   9      677.96      742.44    160.96 o 
 -22  10   9     4404.96     4496.53    331.34 o 
 -20  10   9     4222.20     3649.32    273.95 o 
 -18  10   9       24.52      153.65     81.31 o 
 -16  10   9        7.61      145.83     88.14 o 
 -14  10   9      224.35      329.05     89.46 o 
 -12  10   9    24364.96    24577.05    769.56 o 
 -10  10   9     4009.09     3607.64    156.40 o 
  -8  10   9     8889.33     9157.92    392.44 o 
  -6  10   9      307.92      245.38     42.23 o 
  -4  10   9     1703.29     1707.66     72.90 o 
  -2  10   9     5764.87     5677.40    160.32 o 
   0  10   9    10651.04    11043.91    333.50 o 
   2  10   9      526.20      424.95     97.46 o 
   4  10   9     2685.82     2626.98    103.17 o 
   6  10   9       94.96      308.27     89.86 o 
   8  10   9       10.60      116.44    101.34 o 
  10  10   9      231.50      383.73     89.49 o 
 -21  11   9     4599.22     4920.42    331.12 o 
 -19  11   9     1115.03     1001.38     75.67 o 
 -17  11   9      226.64      174.43     73.56 o 
 -15  11   9      406.00      394.05     74.48 o 
 -13  11   9     5309.56     5915.48    215.05 o 
 -11  11   9     6315.60     6092.13    177.24 o 
  -9  11   9     9855.39     9694.46    244.79 o 
  -7  11   9     9080.45     8936.48    250.61 o 
  -5  11   9        5.69      153.54     64.39 o 
  -3  11   9      857.02      875.74     58.02 o 
  -1  11   9     2035.44     2204.56     85.42 o 
   1  11   9    14148.05    14512.94    327.41 o 
   3  11   9       67.98      353.55    101.93 o 
   5  11   9       19.79      271.83     91.68 o 
   7  11   9       38.06      299.18     94.47 o 
   9  11   9     3173.24     3263.79    145.67 o 
 -20  12   9     2987.99     2625.13    284.89 o 
 -18  12   9     1483.38     1411.62     82.83 o 
 -16  12   9      677.39      725.77     66.20 o 
 -14  12   9       65.67      160.34     76.05 o 
 -12  12   9     1070.54     1076.49     82.36 o 
 -10  12   9      150.22      101.40     67.34 o 
  -8  12   9      715.23      745.17     63.04 o 
  -6  12   9       48.32      203.29     64.30 o 
  -4  12   9      785.76      642.08     63.37 o 
  -2  12   9       66.88      129.77     89.23 o 
   0  12   9     7233.30     7113.88    216.49 o 
   2  12   9     3355.64     3467.83    165.30 o 
   4  12   9     2527.19     2227.46    153.50 o 
   6  12   9     2485.00     2237.91    102.66 o 
   8  12   9       30.81      176.04     93.01 o 
 -19  13   9        9.64      134.39     87.02 o 
 -17  13   9       24.41      149.04     61.10 o 
 -15  13   9     2872.64     2960.75    121.35 o 
 -13  13   9      321.60      229.49     78.48 o 
 -11  13   9     1717.48     1758.68    120.04 o 
  -9  13   9      797.94      845.65    131.91 o 
  -7  13   9      874.06      861.76    151.65 o 
  -5  13   9      259.72      351.91     71.27 o 
  -3  13   9     2431.16     2555.51     94.08 o 
  -1  13   9     1438.41     1513.30    106.10 o 
   1  13   9        6.24      130.83    100.98 o 
   3  13   9     2595.50     2603.87    248.13 o 
   5  13   9      254.65      444.84    100.71 o 
   7  13   9      514.44      356.72     69.29 o 
 -16  14   9        8.28      114.84     64.43 o 
 -14  14   9     1253.09     1294.74    198.40 o 
 -12  14   9      265.00      189.36     55.35 o 
 -10  14   9     9369.86     9121.26    365.79 o 
  -8  14   9      401.07      339.25     51.97 o 
  -6  14   9       22.55      200.65     50.54 o 
  -4  14   9      356.24      229.14     60.75 o 
  -2  14   9     3729.57     4173.40    226.84 o 
   0  14   9      411.09      337.56     57.33 o 
   2  14   9     3303.04     3537.21    145.53 o 
   4  14   9      298.24      274.16     63.15 o 
   6  14   9       18.48       77.15    131.39 o 
 -15  15   9      199.04      206.58     71.47 o 
 -13  15   9      542.62      537.69    123.32 o 
 -11  15   9     4003.87     3904.29    243.53 o 
  -9  15   9     5722.53     5274.89    580.54 o 
  -7  15   9       23.09      125.86     56.02 o 
  -5  15   9      994.16      972.67     71.48 o 
  -3  15   9     1307.16     1287.48    118.99 o 
  -1  15   9     6876.88     7120.23    218.71 o 
   1  15   9      285.73      415.93     75.28 o 
   3  15   9     5389.18     5702.46    201.79 o 
 -12  16   9       18.86      188.46    112.28 o 
 -10  16   9     4026.92     4078.12    166.23 o 
  -8  16   9       27.08      217.51    107.93 o 
  -6  16   9     1601.45     1498.60    100.07 o 
  -4  16   9       64.14      130.25     41.95 o 
  -2  16   9     2106.59     2172.68    125.63 o 
   0  16   9      214.22      342.98    100.80 o 
  -7  17   9       46.96      233.82     77.87 o 
  -5  17   9       87.42      138.32     70.39 o 
 -26   0  10     6124.28     6559.17    385.01 o 
 -24   0  10     9066.64     9417.99    473.24 o 
 -22   0  10     6801.27     6249.82    296.04 o 
 -20   0  10     3119.20     3123.22    232.35 o 
 -18   0  10    10340.43    10229.78    393.83 o 
 -16   0  10     7831.93     7605.29    372.50 o 
 -14   0  10    38805.28    39192.56   1508.17 o 
 -12   0  10    31890.15    31051.81    932.66 o 
 -10   0  10    15802.48    18981.35    543.70 o 
  -8   0  10      970.37     1034.32     39.15 o 
  -6   0  10     4161.32     5742.43    156.80 o 
  -4   0  10    69001.38    72926.95   1703.16 o 
  -2   0  10      881.98      774.25     49.42 o 
   0   0  10     3558.47     3286.34     97.93 o 
   2   0  10     1113.00     1309.08     48.00 o 
   4   0  10    44076.23    45508.82    792.87 o 
   6   0  10    12668.20    12675.89    259.58 o 
   8   0  10    18256.96    17502.90   1172.05 o 
  10   0  10    11728.78    12064.85    404.77 o 
  12   0  10      392.32      354.24    104.47 o 
  14   0  10     2138.50     2003.10    246.73 o 
 -25   1  10     4259.62     4282.50    204.39 o 
 -23   1  10       52.52      297.49    119.02 o 
 -21   1  10       93.00      338.07    191.78 o 
 -19   1  10      608.04      516.13     77.45 o 
 -17   1  10    15541.87    15471.20    405.21 o 
 -15   1  10     5858.11     5340.67    196.63 o 
 -13   1  10     8648.09     8170.14    279.41 o 
 -11   1  10    18365.14    18391.80    536.68 o 
  -9   1  10      121.06      237.52     46.67 o 
  -7   1  10     1050.10     1097.03     47.41 o 
  -5   1  10    23180.68    23170.60    481.36 o 
  -3   1  10    15018.92    14953.30    314.73 o 
  -1   1  10    10573.40    11104.42    152.85 o 
   1   1  10    33102.50    33154.15    577.19 o 
   3   1  10     5678.04     5087.64     72.92 o 
   5   1  10      102.29      236.82     44.02 o 
   7   1  10     3994.84     4048.86    136.44 o 
   9   1  10     4238.43     4785.82    148.76 o 
  11   1  10       33.17      114.17     56.32 o 
  13   1  10      132.57      281.65     74.62 o 
 -26   2  10        7.71      172.85     97.96 o 
 -24   2  10      689.13      707.73     99.16 o 
 -22   2  10      968.42     1114.79    151.20 o 
 -20   2  10     1630.99     1516.38    235.92 o 
 -18   2  10      438.15      345.73    145.30 o 
 -16   2  10     1250.96     1256.23    283.61 o 
 -14   2  10      122.33      130.41     30.52 o 
 -12   2  10     1474.67     1072.36     82.70 o 
 -10   2  10      631.92      558.06     59.02 o 
  -8   2  10       80.82      112.70     40.15 o 
  -6   2  10     5304.33     5420.99    128.66 o 
  -4   2  10      155.50      290.76     52.70 o 
  -2   2  10     1147.25     1023.68     41.91 o 
   0   2  10      410.98      437.96     58.67 o 
   2   2  10       11.41      109.96     23.21 o 
   4   2  10     3696.62     3302.40    107.61 o 
   6   2  10     2435.73     2249.90     70.62 o 
   8   2  10      257.76      160.11     29.92 o 
  10   2  10     1321.38     1196.33     79.29 o 
  12   2  10      964.83      903.68     75.62 o 
 -25   3  10      293.20      341.57    116.46 o 
 -23   3  10     8059.86     7901.08    381.83 o 
 -21   3  10      794.04      608.02    137.94 o 
 -19   3  10       11.91      116.34     64.70 o 
 -17   3  10     1170.60     1144.13    148.45 o 
 -15   3  10     5697.38     5717.36    169.04 o 
 -13   3  10    16721.98    17027.85    540.97 o 
 -11   3  10       56.94      145.69     48.63 o 
  -9   3  10      485.32      569.19     38.78 o 
  -7   3  10    12617.07    12716.08    237.19 o 
  -5   3  10     8200.83     7870.72    142.81 o 
  -3   3  10    19590.34    19872.35    282.24 o 
  -1   3  10     2249.14     2030.93     46.50 o 
   1   3  10      606.88      563.51     47.97 o 
   3   3  10     1477.29     1226.39     53.57 o 
   5   3  10     7083.36     7380.72    154.27 o 
   7   3  10     1311.07     1448.73     65.82 o 
   9   3  10      295.38      229.41     36.78 o 
  11   3  10     2905.09     3103.90    137.19 o 
  13   3  10      252.99      302.85     68.10 o 
 -24   4  10     3128.98     3082.47    352.91 o 
 -22   4  10      723.96      516.21     73.68 o 
 -20   4  10     1113.07     1293.25    326.42 o 
 -18   4  10     2003.94     2149.15     82.47 o 
 -16   4  10     9777.15     9860.51    364.93 o 
 -14   4  10    13543.03    13909.58    292.63 o 
 -12   4  10    13139.14    12760.77    280.04 o 
 -10   4  10    18538.88    18255.26    301.06 o 
  -8   4  10       72.02      124.72     65.74 o 
  -6   4  10    22340.63    22328.59    391.41 o 
  -4   4  10    13105.81    12903.25    233.82 o 
  -2   4  10    42784.98    43735.67    728.73 o 
   0   4  10    25157.48    24524.67    371.46 o 
   2   4  10     1139.21     1132.22     47.62 o 
   4   4  10       97.27      215.13     36.74 o 
   6   4  10     8416.64     9073.92    184.98 o 
   8   4  10     2689.87     2861.88    101.03 o 
  10   4  10     5796.71     5674.89    226.57 o 
  12   4  10     1543.37     1518.10    218.48 o 
 -25   5  10     4040.89     4448.85    906.79 o 
 -23   5  10     1868.52     1624.02    135.78 o 
 -21   5  10     2748.95     2716.90    323.93 o 
 -19   5  10      982.08     1054.70     65.91 o 
 -17   5  10     6543.70     6631.59    176.90 o 
 -15   5  10     4731.99     4804.16    132.31 o 
 -13   5  10     3790.21     3602.55     94.60 o 
 -11   5  10     1577.61     1621.08     68.11 o 
  -9   5  10      116.20      200.96     40.29 o 
  -7   5  10    14516.58    13941.95    358.44 o 
  -5   5  10     5795.53     5384.37    113.95 o 
  -3   5  10    22254.97    22762.46    322.75 o 
  -1   5  10    10757.15    10305.75    160.13 o 
   1   5  10     9123.96     9047.28    156.40 o 
   3   5  10        1.91      253.84     75.13 o 
   5   5  10     4007.17     4052.65    100.20 o 
   7   5  10      732.30      751.34     54.21 o 
   9   5  10     5604.22     5636.71    188.62 o 
  11   5  10     1364.56     1364.30    100.87 o 
  13   5  10      606.28      396.52     66.23 o 
 -24   6  10      248.48      297.99     69.52 o 
 -22   6  10       18.53      246.22    106.22 o 
 -20   6  10      137.66      139.62     93.63 o 
 -18   6  10     3302.23     3637.61    214.94 o 
 -16   6  10     1610.45     1516.22    163.07 o 
 -14   6  10      800.98      688.83     93.78 o 
 -12   6  10      900.14      980.83     43.50 o 
 -10   6  10      899.14      811.95     85.55 o 
  -8   6  10       17.46      183.39     50.44 o 
  -6   6  10      159.21      201.81     57.88 o 
  -4   6  10      669.93      438.96     30.16 o 
  -2   6  10     1187.14     1144.07     30.62 o 
   0   6  10     3226.94     2786.53    100.45 o 
   2   6  10     1501.55     1354.96     63.41 o 
   4   6  10        4.32      157.00     52.07 o 
   6   6  10       15.61      209.41     56.12 o 
   8   6  10       28.45      170.30     56.86 o 
  10   6  10       58.22       63.70     81.68 o 
  12   6  10      191.85      247.54    160.65 o 
 -23   7  10     1449.93     1242.66    114.82 o 
 -21   7  10     1873.75     1688.56    136.67 o 
 -19   7  10      146.04      201.75     74.29 o 
 -17   7  10     7221.35     7459.41    213.62 o 
 -15   7  10     4960.08     4635.07    499.90 o 
 -13   7  10     4203.99     3652.55    365.06 o 
 -11   7  10     1574.47     1554.90     98.34 o 
  -9   7  10     2898.72     2606.14     91.21 o 
  -7   7  10     6707.41     6673.68    190.28 o 
  -5   7  10      852.29      800.25     46.08 o 
  -3   7  10       65.50      112.94     45.00 o 
  -1   7  10     6675.04     6789.55    131.71 o 
   1   7  10       76.29      382.30     71.21 o 
   3   7  10       40.91      247.92     75.55 o 
   5   7  10       79.83      190.06     82.46 o 
   7   7  10     2883.03     3076.52    106.89 o 
   9   7  10      318.06      380.22     62.07 o 
  11   7  10      696.52      889.48     87.05 o 
 -24   8  10     1985.35     1830.86    375.91 o 
 -22   8  10     1456.35     1314.61    111.31 o 
 -20   8  10      422.93      583.65    180.72 o 
 -18   8  10     3218.67     3274.86    127.30 o 
 -16   8  10     6593.20     6647.87    208.95 o 
 -14   8  10    11141.60    10934.88    655.85 o 
 -12   8  10     2273.00     2225.69    110.17 o 
 -10   8  10     6740.11     6616.94    202.06 o 
  -8   8  10      569.06      694.14     55.20 o 
  -6   8  10     6335.44     6274.35    176.61 o 
  -4   8  10     1920.16     1954.81     46.90 o 
  -2   8  10    13114.06    13493.15    280.19 o 
   0   8  10    10037.71     9520.22    352.93 o 
   2   8  10      144.36      149.39     42.91 o 
   4   8  10      215.20      256.59     68.16 o 
   6   8  10     6880.03     6896.52    162.75 o 
   8   8  10     4759.89     4926.52    160.23 o 
  10   8  10     3474.57     3474.70    135.33 o 
 -23   9  10     4706.51     5005.31    390.15 o 
 -21   9  10      275.48      204.83     70.31 o 
 -19   9  10      438.05      377.98    104.05 o 
 -17   9  10      417.22      444.84     60.32 o 
 -15   9  10    12619.46    13382.39    424.34 o 
 -13   9  10     5609.28     5490.17    215.45 o 
 -11   9  10     6513.82     7060.89    289.44 o 
  -9   9  10     1587.13     1570.22     78.34 o 
  -7   9  10     4864.25     4402.60    146.43 o 
  -5   9  10     5468.19     5317.68    215.76 o 
  -3   9  10     7382.23     7390.28    152.34 o 
  -1   9  10    11189.39    11125.85    250.46 o 
   1   9  10      144.68      252.37     56.33 o 
   3   9  10     1648.88     1566.81     86.86 o 
   5   9  10     1142.93     1264.06     93.58 o 
   7   9  10     3875.43     4232.92    147.62 o 
   9   9  10       79.94      170.24     77.40 o 
 -22  10  10       48.58      107.35     95.61 o 
 -20  10  10      352.87      559.73     98.55 o 
 -18  10  10      245.72      266.51     91.09 o 
 -16  10  10      999.85      932.91     85.64 o 
 -14  10  10     2562.80     3011.19    153.57 o 
 -12  10  10      927.97      548.56     92.96 o 
 -10  10  10      253.53      301.73    118.09 o 
  -8  10  10     2314.25     2081.44    116.76 o 
  -6  10  10     3621.85     2993.43    136.50 o 
  -4  10  10      128.10      239.71     74.06 o 
  -2  10  10     2151.94     1907.95     67.78 o 
   0  10  10      196.11      265.42     57.66 o 
   2  10  10       67.67      229.72     67.38 o 
   4  10  10      102.74      259.90     81.99 o 
   6  10  10     1320.29     1204.71    122.02 o 
   8  10  10       81.32      138.52     83.11 o 
  10  10  10      166.05      187.49     72.12 o 
 -21  11  10       46.11      119.22     83.72 o 
 -19  11  10      386.19      322.17     63.93 o 
 -17  11  10     1198.07     1118.23    110.52 o 
 -15  11  10      261.07      159.48     54.85 o 
 -13  11  10     1275.54     1280.62     97.31 o 
 -11  11  10       56.40      165.66     93.46 o 
  -9  11  10     2145.44     1776.16     74.32 o 
  -7  11  10      760.42      733.88     62.17 o 
  -5  11  10     3286.47     3460.48    103.06 o 
  -3  11  10     2443.14     2303.37     82.79 o 
  -1  11  10      205.90      284.40     56.18 o 
   1  11  10     5077.46     4979.51    336.48 o 
   3  11  10      102.56      278.18     88.79 o 
   5  11  10     1918.74     1665.42     90.31 o 
   7  11  10      371.25      342.33     68.00 o 
   9  11  10      283.20      242.95     53.92 o 
 -20  12  10       67.59      147.31     71.01 o 
 -18  12  10      349.05      278.63     42.54 o 
 -16  12  10     3157.85     2837.00    149.95 o 
 -14  12  10     6297.80     6099.88    184.27 o 
 -12  12  10     4644.84     4363.09    154.91 o 
 -10  12  10     1436.50     1314.06    105.40 o 
  -8  12  10     1553.00     1484.91    106.93 o 
  -6  12  10      684.02      774.89     75.27 o 
  -4  12  10    12565.07    13123.85    245.20 o 
  -2  12  10      171.00      230.49     60.28 o 
   0  12  10     1497.03     1502.55    130.92 o 
   2  12  10      210.66      373.50    122.79 o 
   4  12  10     1220.44     1121.58    113.46 o 
   6  12  10      149.08      196.81     55.89 o 
   8  12  10     1516.45     1364.45    189.09 o 
 -19  13  10      142.16      158.66     49.37 o 
 -17  13  10      382.86      243.80     69.07 o 
 -15  13  10     3291.00     3277.91    169.74 o 
 -13  13  10     1947.05     1946.37    137.42 o 
 -11  13  10     2383.12     2305.35    129.47 o 
  -9  13  10     1495.55     1216.56     86.90 o 
  -7  13  10      723.01      989.12     66.80 o 
  -5  13  10     4138.80     4180.02    125.82 o 
  -3  13  10     2533.92     2772.78    128.27 o 
  -1  13  10     5422.00     5525.78    176.15 o 
   1  13  10     3165.40     3259.90    154.43 o 
   3  13  10        2.58       55.10    103.06 o 
   5  13  10     1154.34     1305.05    118.00 o 
 -16  14  10     1905.02     2264.93    151.91 o 
 -14  14  10      988.75     1134.48    158.29 o 
 -12  14  10      516.67      484.10     86.47 o 
 -10  14  10      721.61      586.73     97.75 o 
  -8  14  10      202.77      176.36     35.52 o 
  -6  14  10     2142.58     2160.09    123.02 o 
  -4  14  10      333.69      188.20     52.99 o 
  -2  14  10     1170.20      994.59    156.46 o 
   0  14  10      309.98      377.39    175.50 o 
   2  14  10        2.14      232.57    116.72 o 
   4  14  10       72.10      221.31     82.43 o 
 -15  15  10       50.93      112.15    102.65 o 
 -13  15  10      314.81      254.97     69.92 o 
 -11  15  10      116.29      177.41     51.17 o 
  -9  15  10        6.13      202.83     74.26 o 
  -7  15  10       17.84      120.95     71.57 o 
  -5  15  10       41.57      285.20     83.10 o 
  -3  15  10      390.47      432.11    141.21 o 
  -1  15  10      688.39      426.52     69.43 o 
   1  15  10       17.75      140.72    111.42 o 
 -12  16  10     3608.22     3475.35    224.76 o 
 -10  16  10       56.71       77.50    119.88 o 
  -8  16  10      157.07      224.03     93.90 o 
  -6  16  10      415.21      368.88    108.90 o 
  -4  16  10      911.96      966.46    100.24 o 
  -2  16  10      502.60      460.65     71.81 o 
   0  16  10      479.75      452.50    123.06 o 
 -25   1  11       17.28       87.91     89.87 o 
 -23   1  11      969.96      900.30    116.07 o 
 -21   1  11      519.77      572.61     95.54 o 
 -19   1  11    22288.47    21837.37    599.68 o 
 -17   1  11      817.05      916.56    119.08 o 
 -15   1  11     8930.81     8837.77    299.65 o 
 -13   1  11     2639.95     2840.05    117.75 o 
 -11   1  11     3636.89     3607.45    125.89 o 
  -9   1  11    12539.06    13158.78    240.60 o 
  -7   1  11    19046.08    18670.37    407.63 o 
  -5   1  11    31036.94    32147.40    636.26 o 
  -3   1  11    13687.33    13641.57    222.60 o 
  -1   1  11      826.76      673.14     33.65 o 
   1   1  11     4983.18     4782.06    115.40 o 
   3   1  11      607.17      537.74     42.56 o 
   5   1  11     2735.95     2774.76     63.92 o 
   7   1  11     1435.84     1625.33     90.29 o 
   9   1  11      955.92      860.72     70.35 o 
  11   1  11      292.60      207.43     47.04 o 
  13   1  11       14.73       85.13     50.05 o 
 -26   2  11     1440.52     1253.15    126.42 o 
 -24   2  11        4.13      109.76    114.83 o 
 -22   2  11      160.49      312.88    163.19 o 
 -20   2  11     9957.58     9995.56    351.75 o 
 -18   2  11    12862.00    13117.35    614.80 o 
 -16   2  11     8404.27     8049.77    399.60 o 
 -14   2  11    15117.42    15462.03    309.84 o 
 -12   2  11     2003.29     1789.38     98.12 o 
 -10   2  11     7328.31     6962.17    172.77 o 
  -8   2  11    17438.89    17857.60    423.75 o 
  -6   2  11    46077.56    47248.13   1178.49 o 
  -4   2  11     6479.80     6445.50    148.27 o 
  -2   2  11     2843.04     3025.89     65.55 o 
   0   2  11     5523.90     5480.93    103.25 o 
   2   2  11     5244.40     4968.55     94.74 o 
   4   2  11     4111.78     4108.09     78.73 o 
   6   2  11     8139.43     8511.61    151.82 o 
   8   2  11     1730.50     1686.24     72.10 o 
  10   2  11       63.63      172.23     74.03 o 
  12   2  11      219.81      340.13     74.06 o 
 -25   3  11      108.48      395.29    121.46 o 
 -23   3  11      172.14      273.38     76.99 o 
 -21   3  11     1874.04     2011.58    257.78 o 
 -19   3  11     8020.65     8164.95    295.45 o 
 -17   3  11     3473.37     3559.30    105.67 o 
 -15   3  11    15717.73    16338.33    412.60 o 
 -13   3  11       72.85      204.35     89.69 o 
 -11   3  11     1098.08     1165.69     63.45 o 
  -9   3  11      521.27      410.07     75.44 o 
  -7   3  11    33918.80    33700.20    625.07 o 
  -5   3  11    17056.40    17116.20    337.81 o 
  -3   3  11      148.54      140.34     32.15 o 
  -1   3  11     6233.78     6294.90    101.03 o 
   1   3  11    14659.55    14145.89    199.13 o 
   3   3  11      729.38      757.12     46.75 o 
   5   3  11    11770.44    11654.83    347.83 o 
   7   3  11     8459.10     8631.55    184.60 o 
   9   3  11       79.17      187.17     73.86 o 
  11   3  11     1670.65     1617.50    118.87 o 
 -26   4  11      605.37      460.30     98.92 o 
 -24   4  11      193.10      253.88     96.03 o 
 -22   4  11      228.06      146.97     53.21 o 
 -20   4  11       32.87      237.31    119.43 o 
 -18   4  11      192.58      217.90     91.29 o 
 -16   4  11        4.27       91.95     43.35 o 
 -14   4  11     8100.50     7886.66    145.51 o 
 -12   4  11      518.03      367.96     25.27 o 
 -10   4  11     1842.56     1774.01     56.83 o 
  -8   4  11     2371.02     2645.07    109.55 o 
  -6   4  11    27023.72    27395.98    458.96 o 
  -4   4  11     7340.82     7216.69    120.89 o 
  -2   4  11      557.84      538.23     26.79 o 
   0   4  11      154.63      105.98     92.01 o 
   2   4  11     5553.83     5559.45    102.34 o 
   4   4  11      148.36      281.90     47.65 o 
   6   4  11      768.32      714.72    102.54 o 
   8   4  11      178.25      231.83     86.06 o 
  10   4  11      197.57      208.84     79.64 o 
  12   4  11       94.56      253.86     70.48 o 
 -25   5  11     7526.62     8068.70    372.42 o 
 -23   5  11     1770.92     1748.12    355.62 o 
 -21   5  11     1667.20     1666.90    165.05 o 
 -19   5  11     2047.61     1942.53    125.30 o 
 -17   5  11    35995.62    36218.33    676.35 o 
 -15   5  11    12325.77    11915.88    237.81 o 
 -13   5  11      546.94      575.93     72.03 o 
 -11   5  11     2931.64     2873.85     76.08 o 
  -9   5  11    17221.85    16627.54    584.41 o 
  -7   5  11       73.41      119.04     48.62 o 
  -5   5  11    14317.72    13740.16    240.94 o 
  -3   5  11     2739.12     3236.69     60.94 o 
  -1   5  11     2504.58     2552.71     67.28 o 
   1   5  11       29.81      224.59     48.62 o 
   3   5  11     8285.40     8940.54    175.53 o 
   5   5  11     1396.19     1369.06     63.14 o 
   7   5  11       75.58      208.38     53.59 o 
   9   5  11     2020.44     1935.57    169.64 o 
  11   5  11     2784.32     2466.68    213.85 o 
 -24   6  11      281.24      201.06    131.11 o 
 -22   6  11     3202.33     3069.87    173.34 o 
 -20   6  11       88.40      213.52     93.41 o 
 -18   6  11     1007.19      994.67     70.92 o 
 -16   6  11     8457.79     8008.68    429.03 o 
 -14   6  11     5671.14     5428.70    134.73 o 
 -12   6  11      281.85      211.16     26.23 o 
 -10   6  11     5984.13     6110.62    153.07 o 
  -8   6  11    21053.59    20486.20    500.85 o 
  -6   6  11    20303.32    20540.12    472.72 o 
  -4   6  11    30697.14    31592.02    460.56 o 
  -2   6  11     1992.65     1990.53     51.42 o 
   0   6  11     1073.54      968.45     36.36 o 
   2   6  11     1262.25     1492.06     75.41 o 
   4   6  11    15718.52    16464.06    262.24 o 
   6   6  11     5967.08     6544.50    165.03 o 
   8   6  11     4303.22     4474.85    158.30 o 
  10   6  11     1053.26     1066.43    100.70 o 
 -23   7  11     1019.11      937.89    271.33 o 
 -21   7  11     2264.65     2055.03    390.60 o 
 -19   7  11     2040.33     1958.33     93.24 o 
 -17   7  11     8991.57     9323.17    464.52 o 
 -15   7  11    10368.49    10297.15    350.68 o 
 -13   7  11      320.92      329.41     43.37 o 
 -11   7  11     4176.10     4003.64    110.32 o 
  -9   7  11     5936.72     5432.03    238.03 o 
  -7   7  11     2908.09     2823.57     95.03 o 
  -5   7  11    18343.93    18139.58    306.06 o 
  -3   7  11     3681.45     3593.68     68.62 o 
  -1   7  11     4800.69     4648.18    118.28 o 
   1   7  11      505.74      406.07     51.97 o 
   3   7  11    20207.13    20517.75    400.92 o 
   5   7  11     3036.18     2943.14    109.55 o 
   7   7  11     1351.13     1308.78     79.17 o 
   9   7  11     1437.78     1528.26    100.37 o 
  11   7  11      794.05      537.21     65.54 o 
 -24   8  11      211.78      353.78    106.82 o 
 -22   8  11      682.90      655.01     90.17 o 
 -20   8  11        8.58      156.85    161.20 o 
 -18   8  11     1355.80     1424.99    140.93 o 
 -16   8  11       54.76      337.54    109.37 o 
 -14   8  11      169.34      162.36    165.95 o 
 -12   8  11     1053.18     1225.09     74.72 o 
 -10   8  11     1684.48     1663.18     81.32 o 
  -8   8  11     1115.29     1102.50     67.13 o 
  -6   8  11     1386.98     1329.02     60.28 o 
  -4   8  11     4984.13     4566.60     85.03 o 
  -2   8  11      490.18      377.76     41.31 o 
   0   8  11      450.79      318.57     56.62 o 
   2   8  11       96.69      134.44     52.41 o 
   4   8  11      699.69      593.64     58.30 o 
   6   8  11     2765.25     2593.59     93.83 o 
   8   8  11      274.84      248.60     57.15 o 
  10   8  11      249.36       99.88     59.89 o 
 -23   9  11      389.37      293.64     61.74 o 
 -21   9  11       31.05      191.45    110.89 o 
 -19   9  11      844.89      833.40    150.08 o 
 -17   9  11      614.15      601.95    154.04 o 
 -15   9  11       86.18      202.32     77.38 o 
 -13   9  11      143.07      203.38     76.24 o 
 -11   9  11       81.18      175.94     45.30 o 
  -9   9  11     1936.51     2102.50    185.50 o 
  -7   9  11     1372.04     1430.05     76.90 o 
  -5   9  11     1904.46     1979.06     75.30 o 
  -3   9  11     2466.42     2581.39     86.50 o 
  -1   9  11      887.52      680.16     67.07 o 
   1   9  11     1924.51     1750.98    171.91 o 
   3   9  11       44.12      142.00     85.92 o 
   5   9  11    13091.91    13264.26    324.55 o 
   7   9  11       54.44      127.87     89.39 o 
   9   9  11      232.83      213.30     67.17 o 
 -22  10  11      134.53      203.30    107.84 o 
 -20  10  11     1242.04     1168.47    272.56 o 
 -18  10  11     7396.82     7371.24    216.02 o 
 -16  10  11     6418.16     6365.65    349.36 o 
 -14  10  11     2150.57     2012.47    157.59 o 
 -12  10  11       82.15      228.41     92.00 o 
 -10  10  11     3484.22     3584.41    127.80 o 
  -8  10  11     4641.39     5121.66    154.98 o 
  -6  10  11     1804.91     1773.70     77.30 o 
  -4  10  11     6977.57     6829.60    197.29 o 
  -2  10  11      214.47      150.59     34.76 o 
   0  10  11      602.34      542.34     73.13 o 
   2  10  11      435.17      400.43     73.19 o 
   4  10  11    10035.20     9939.21    406.05 o 
   6  10  11     4334.05     4837.75    178.03 o 
   8  10  11     2099.42     2422.67    148.73 o 
 -21  11  11      436.01      471.73     90.36 o 
 -19  11  11     1271.98     1450.41    159.55 o 
 -17  11  11     6938.91     6763.61    236.41 o 
 -15  11  11      295.96      188.69     52.17 o 
 -13  11  11      287.10      262.62    103.36 o 
 -11  11  11      522.49      443.33     74.26 o 
  -9  11  11     8956.93     8978.85    319.53 o 
  -7  11  11     3141.72     3101.77    117.04 o 
  -5  11  11     4284.08     4277.03    139.11 o 
  -3  11  11    10318.57     9903.03    599.81 o 
  -1  11  11      611.17      539.39     68.45 o 
   1  11  11      327.09      261.03     70.67 o 
   3  11  11      412.86      483.28     76.88 o 
   5  11  11     6928.65     7466.53    225.70 o 
   7  11  11      983.53      856.78     88.38 o 
 -20  12  11      386.52      262.77     53.21 o 
 -18  12  11     1037.48     1222.01     77.47 o 
 -16  12  11     8013.26     8529.47    288.68 o 
 -14  12  11       95.18      131.20     55.10 o 
 -12  12  11     1029.16      987.77    109.27 o 
 -10  12  11      262.87      348.36     75.95 o 
  -8  12  11     4823.34     4938.11    139.25 o 
  -6  12  11      156.39      237.26     54.96 o 
  -4  12  11     7418.47     6671.08    213.82 o 
  -2  12  11      185.04      174.36     49.97 o 
   0  12  11       62.65      207.94     95.74 o 
   2  12  11       92.77      152.13     76.23 o 
   4  12  11     2282.27     2044.34    118.95 o 
   6  12  11      581.33      473.11    127.24 o 
 -19  13  11     4773.55     4282.84    196.01 o 
 -17  13  11     1239.79      900.01    317.05 o 
 -15  13  11     3156.20     2954.85    249.85 o 
 -13  13  11       23.36      207.62     91.04 o 
 -11  13  11     1526.15     1441.14    206.13 o 
  -9  13  11      501.54      296.55     40.01 o 
  -7  13  11     1618.17     1750.70    168.92 o 
  -5  13  11      162.66      237.84     66.02 o 
  -3  13  11      278.64      224.86     61.56 o 
  -1  13  11     2105.55     1921.42    103.79 o 
   1  13  11      573.90      523.14    104.69 o 
   3  13  11        4.00      260.90    103.80 o 
   5  13  11       11.80      211.41    107.93 o 
 -16  14  11      640.11      469.64     78.53 o 
 -14  14  11     1325.98     1183.78    125.89 o 
 -12  14  11      664.24      756.82    133.56 o 
 -10  14  11     1688.24     1677.12     84.93 o 
  -8  14  11      538.96      578.35     56.03 o 
  -6  14  11    12586.13    11881.22    696.50 o 
  -4  14  11       46.17      153.88     81.68 o 
  -2  14  11     2995.87     2731.50    257.37 o 
   0  14  11        2.70      225.84     86.55 o 
   2  14  11     2889.54     3177.28    154.00 o 
 -15  15  11     1679.87     1672.67    135.05 o 
 -13  15  11      258.79      186.75     72.27 o 
 -11  15  11     3284.80     3289.94    143.65 o 
  -9  15  11      410.88      408.08     89.98 o 
  -7  15  11     6159.62     6229.82    317.03 o 
  -5  15  11     1240.88     1114.63    180.45 o 
  -3  15  11       24.34      187.17     84.99 o 
  -1  15  11     2240.87     2250.91    133.25 o 
   1  15  11     1491.17     1620.78    122.60 o 
 -10  16  11      597.15      558.46     68.15 o 
  -8  16  11       54.23      203.65     73.58 o 
  -6  16  11     2306.06     2170.94    126.64 o 
  -4  16  11       90.46      189.97     94.26 o 
  -2  16  11       11.81      239.71    134.31 o 
 -26   0  12      937.35      790.53    161.17 o 
 -24   0  12     6101.64     6275.59    298.86 o 
 -22   0  12    10201.88    11249.75    563.30 o 
 -20   0  12    13049.65    14107.54    632.52 o 
 -18   0  12     4802.92     6119.35    292.55 o 
 -16   0  12     3289.00     2654.15    179.14 o 
 -14   0  12     7848.63     7790.57    377.60 o 
 -12   0  12    18531.04    18652.39    433.70 o 
 -10   0  12    49864.61    53134.54   1123.54 o 
  -8   0  12    34333.80    34274.45    868.29 o 
  -6   0  12     1252.63     1251.70     73.30 o 
  -4   0  12     3159.14     3872.70    120.75 o 
  -2   0  12     5567.21     4987.21    156.82 o 
   0   0  12    30946.71    31076.90    692.68 o 
   2   0  12     2646.06     2374.58    111.80 o 
   4   0  12      850.59      876.03     57.02 o 
   6   0  12      939.05     1106.36    157.88 o 
   8   0  12       44.91      216.95    136.21 o 
  10   0  12      802.77     1121.25    125.60 o 
  12   0  12     1621.99     1507.29    132.35 o 
 -25   1  12       47.80       79.84     71.38 o 
 -23   1  12     4367.19     4428.89    196.87 o 
 -21   1  12     5365.18     5466.73    229.86 o 
 -19   1  12       62.96      198.21     96.58 o 
 -17   1  12     3534.17     3721.95    164.34 o 
 -15   1  12     1334.82     1283.34    103.18 o 
 -13   1  12     2488.27     2339.97     66.51 o 
 -11   1  12     4195.94     4281.33    106.58 o 
  -9   1  12     5867.13     5723.35    103.23 o 
  -7   1  12       67.14      231.06     72.48 o 
  -5   1  12      210.08      315.95     44.54 o 
  -3   1  12      307.51      262.00     32.90 o 
  -1   1  12    21310.31    21045.73    355.18 o 
   1   1  12     4083.17     4257.92     84.13 o 
   3   1  12    14043.82    14435.62    190.99 o 
   5   1  12     7233.47     7206.73    164.07 o 
   7   1  12     1280.48     1224.95     81.25 o 
   9   1  12      104.30      122.14     51.20 o 
  11   1  12      470.44      562.36     65.16 o 
 -26   2  12      304.37      257.05    120.57 o 
 -24   2  12      439.48      352.09     88.34 o 
 -22   2  12     4671.49     5008.61    214.62 o 
 -20   2  12      183.33      131.06    104.23 o 
 -18   2  12      980.82     1017.09    212.11 o 
 -16   2  12     8481.16     7814.32    275.58 o 
 -14   2  12     2796.64     2756.57    135.49 o 
 -12   2  12        7.90       62.55     83.10 o 
 -10   2  12       81.20      113.35     43.95 o 
  -8   2  12     3486.47     3808.90    118.17 o 
  -6   2  12      541.31      708.29     47.99 o 
  -4   2  12       45.48      135.62     33.06 o 
  -2   2  12       74.40      240.09     25.22 o 
   0   2  12      332.06      308.13     22.70 o 
   2   2  12      510.80      392.67     49.79 o 
   4   2  12     1845.87     1979.20     72.90 o 
   6   2  12      403.75      341.90     51.68 o 
   8   2  12     1790.57     1576.74    106.21 o 
  10   2  12       74.88      107.05     68.94 o 
 -25   3  12     2040.88     1683.89    265.99 o 
 -23   3  12      464.14      351.81    112.25 o 
 -21   3  12     3737.56     3593.34    335.62 o 
 -19   3  12     2017.93     2321.24    148.49 o 
 -17   3  12     1110.34      993.90     53.03 o 
 -15   3  12     4391.49     4584.84    190.72 o 
 -13   3  12      551.83      561.55     79.56 o 
 -11   3  12    24622.08    24672.48    860.67 o 
  -9   3  12     6111.65     5600.71    238.04 o 
  -7   3  12     9363.07     9785.34    219.57 o 
  -5   3  12       21.63       65.08     38.69 o 
  -3   3  12       17.29      102.64     24.97 o 
  -1   3  12     2112.63     2107.87     63.67 o 
   1   3  12     6390.45     6045.35    113.57 o 
   3   3  12     1862.64     1822.51     68.41 o 
   5   3  12      333.25      334.24     43.59 o 
   7   3  12     1005.73     1062.15     68.28 o 
   9   3  12      827.99      842.85     71.88 o 
  11   3  12      703.10      606.07     66.19 o 
 -26   4  12       28.03      196.10     83.35 o 
 -24   4  12     2597.83     2558.57    159.96 o 
 -22   4  12     6745.46     7328.29    687.03 o 
 -20   4  12     5165.82     5733.52    223.22 o 
 -18   4  12      235.01      236.10     80.46 o 
 -16   4  12       14.69      157.31     47.71 o 
 -14   4  12    14180.41    13820.93    469.21 o 
 -12   4  12    22935.93    22741.44    488.60 o 
 -10   4  12    32243.05    32310.38    745.81 o 
  -8   4  12     9733.78     9562.57    195.83 o 
  -6   4  12     6590.13     6478.76    179.62 o 
  -4   4  12      483.38      677.78     34.71 o 
  -2   4  12     2423.32     2436.68     53.86 o 
   0   4  12     8611.32     8330.56    133.55 o 
   2   4  12     3332.14     3339.14     94.14 o 
   4   4  12     7791.87     7862.74    180.43 o 
   6   4  12       37.47      122.51     57.28 o 
   8   4  12      139.05      118.79     33.21 o 
  10   4  12     2469.05     2513.97    212.95 o 
 -25   5  12     1515.50     1828.26    447.68 o 
 -23   5  12     2456.63     2644.64    167.56 o 
 -21   5  12     8933.93     8582.95    288.47 o 
 -19   5  12     2609.92     2975.49    159.06 o 
 -17   5  12     5004.09     5192.06    226.82 o 
 -15   5  12     2293.57     2467.62     88.26 o 
 -13   5  12    10765.43    10468.62    208.77 o 
 -11   5  12     9491.20     9190.38    195.36 o 
  -9   5  12    25532.17    25344.80    538.07 o 
  -7   5  12     7101.84     6928.46    150.12 o 
  -5   5  12      837.00      741.05     41.08 o 
  -3   5  12     1439.85     1535.06     42.76 o 
  -1   5  12    11444.30    11329.04    187.77 o 
   1   5  12     6201.36     6167.44    125.45 o 
   3   5  12     2422.57     2329.34    134.69 o 
   5   5  12      760.34      871.79     76.56 o 
   7   5  12       71.71      143.02     58.57 o 
   9   5  12     2504.51     2057.00    156.66 o 
  11   5  12     1065.07     1109.15    110.83 o 
 -24   6  12      530.07      389.15     73.39 o 
 -22   6  12      701.84      743.60     99.62 o 
 -20   6  12      294.06      313.08     64.59 o 
 -18   6  12     2773.13     2910.09    113.51 o 
 -16   6  12      839.01      648.10     64.86 o 
 -14   6  12     5008.41     5094.96    151.02 o 
 -12   6  12        8.97      155.28     43.71 o 
 -10   6  12     1193.50     1076.50     61.70 o 
  -8   6  12     1725.29     1565.19     79.71 o 
  -6   6  12       16.65      152.37     62.86 o 
  -4   6  12      411.77      441.71     28.41 o 
  -2   6  12     1606.50     1527.42     43.03 o 
   0   6  12     5470.16     5321.84    123.03 o 
   2   6  12      947.09     1013.90     73.26 o 
   4   6  12     2208.06     1976.01     80.16 o 
   6   6  12        3.27      117.74     78.06 o 
   8   6  12      506.97      538.70     89.65 o 
  10   6  12       24.72      121.95    118.69 o 
 -25   7  12     1817.71     1825.91    138.05 o 
 -23   7  12     1646.29     1492.70    127.87 o 
 -21   7  12     2188.29     1992.50    135.86 o 
 -19   7  12     4551.98     4378.38    196.28 o 
 -17   7  12      543.06      406.88     73.57 o 
 -15   7  12     2726.45     2449.50    196.68 o 
 -13   7  12     1107.31     1040.05     91.14 o 
 -11   7  12     4038.79     3830.68    126.34 o 
  -9   7  12     6257.55     6480.53    164.74 o 
  -7   7  12     4599.01     4505.47    150.63 o 
  -5   7  12      733.67      710.27     58.51 o 
  -3   7  12     3662.01     3685.95     91.71 o 
  -1   7  12     3096.16     3041.75    104.76 o 
   1   7  12     7193.27     7665.95    196.29 o 
   3   7  12     6026.84     6058.29    164.28 o 
   5   7  12       13.90       89.87     75.33 o 
   7   7  12      882.58      913.24     79.71 o 
   9   7  12      796.64      711.25    109.27 o 
 -24   8  12     3313.54     3077.06    162.14 o 
 -22   8  12     2685.14     2646.73    174.19 o 
 -20   8  12     7908.68     7924.67    298.42 o 
 -18   8  12     1370.47     1454.83     87.89 o 
 -16   8  12        8.45      236.51    128.18 o 
 -14   8  12      158.49      167.96     60.09 o 
 -12   8  12    10297.33    10854.54    238.08 o 
 -10   8  12    22232.52    21800.31    469.10 o 
  -8   8  12     2136.02     1980.14     81.54 o 
  -6   8  12    13043.72    12948.48    269.39 o 
  -4   8  12      194.74      183.31     25.32 o 
  -2   8  12     5011.44     5315.25    111.68 o 
   0   8  12     6342.94     6492.02    181.02 o 
   2   8  12     9358.41     9865.50    219.53 o 
   4   8  12      461.11      575.51     71.59 o 
   6   8  12      219.43      286.69     59.67 o 
   8   8  12      143.96      201.64     79.74 o 
 -23   9  12      899.46      826.83    244.83 o 
 -21   9  12     3326.92     3836.47    276.50 o 
 -19   9  12    10871.58    10637.17    952.07 o 
 -17   9  12       12.72      285.39     95.67 o 
 -15   9  12       10.49      208.13     63.64 o 
 -13   9  12      148.54      119.50     32.37 o 
 -11   9  12    25748.87    25960.97    640.68 o 
  -9   9  12     1581.32     1341.55     76.36 o 
  -7   9  12     5175.70     4903.15    125.46 o 
  -5   9  12      603.20      554.76    105.13 o 
  -3   9  12     2198.69     2382.46    161.36 o 
  -1   9  12     3821.95     3946.99    143.00 o 
   1   9  12     8929.33     9117.02    262.87 o 
   3   9  12     2554.46     2717.39    143.02 o 
   5   9  12      220.95      210.82     54.77 o 
   7   9  12       72.26      369.92     88.56 o 
 -22  10  12       18.19        6.10    108.70 o 
 -20  10  12      526.87      700.25     96.84 o 
 -18  10  12     1686.61     1212.80    121.68 o 
 -16  10  12     1547.73     1300.59    102.91 o 
 -14  10  12     1191.37     1190.03     79.10 o 
 -12  10  12     1700.22     1859.58    123.20 o 
 -10  10  12      544.24      385.06     53.90 o 
  -8  10  12      205.03      328.74     49.78 o 
  -6  10  12     1454.07     1373.12     75.57 o 
  -4  10  12      814.74      690.69     55.67 o 
  -2  10  12       84.40      191.35     82.26 o 
   0  10  12      332.96      335.96     75.72 o 
   2  10  12     6081.01     5963.85    329.79 o 
   4  10  12      745.83      421.02     63.18 o 
   6  10  12     1919.95     1979.00    106.72 o 
 -21  11  12     1623.63     1493.41    298.56 o 
 -19  11  12      322.05      329.36     84.22 o 
 -17  11  12      361.16      233.39     55.11 o 
 -15  11  12     1594.55     1412.86    311.84 o 
 -13  11  12       35.19      206.68     57.83 o 
 -11  11  12      396.04      370.11     53.38 o 
  -9  11  12      565.54      733.70     61.85 o 
  -7  11  12       53.32      179.14     70.73 o 
  -5  11  12       78.07       78.00     31.99 o 
  -3  11  12     1902.73     1703.91     99.52 o 
  -1  11  12     4384.00     4327.56    157.54 o 
   1  11  12       60.97      137.64     59.40 o 
   3  11  12     1444.87     1438.48    107.74 o 
   5  11  12     1186.23     1144.83    107.96 o 
 -20  12  12     4202.63     4173.62    190.01 o 
 -18  12  12      666.19      534.19    184.44 o 
 -16  12  12      260.90      300.66     74.36 o 
 -14  12  12     1326.00     1397.91     98.97 o 
 -12  12  12     4324.07     4760.37    168.48 o 
 -10  12  12     2625.53     2632.10    103.93 o 
  -8  12  12     6860.80     6866.51    188.74 o 
  -6  12  12      752.24      747.57     66.06 o 
  -4  12  12      204.39      196.62     64.99 o 
  -2  12  12      288.94      330.11     70.22 o 
   0  12  12     4121.12     4460.85    162.15 o 
   2  12  12     2880.51     3165.15    347.49 o 
   4  12  12      486.34      496.02     75.39 o 
 -19  13  12       44.63      311.72    159.69 o 
 -17  13  12       22.02       43.08    102.77 o 
 -15  13  12      416.20      542.37    175.97 o 
 -13  13  12     7810.48     7809.82    211.34 o 
 -11  13  12      986.72     1081.37     71.69 o 
  -9  13  12     6198.11     6046.34    147.15 o 
  -7  13  12      646.98      609.11     58.08 o 
  -5  13  12      328.29      356.95     70.82 o 
  -3  13  12      804.80      712.88    183.60 o 
  -1  13  12     2459.68     2710.86    373.30 o 
   1  13  12     3124.81     3263.93    173.54 o 
   3  13  12     3530.37     3702.16    214.59 o 
 -16  14  12      423.38      396.63    162.56 o 
 -14  14  12       36.69      164.24     84.78 o 
 -12  14  12     1916.45     1910.46     94.18 o 
 -10  14  12      105.25      230.75     89.44 o 
  -8  14  12     2148.46     1994.87    101.96 o 
  -6  14  12      500.81      469.24    228.63 o 
  -4  14  12      109.92      200.85     80.35 o 
  -2  14  12      161.14      306.15    118.10 o 
   0  14  12       18.44       41.99     83.69 o 
   2  14  12     1879.41     1848.74    213.02 o 
 -13  15  12        3.95      114.32     68.20 o 
 -11  15  12      231.56      421.63     65.78 o 
  -9  15  12      917.22      889.67     73.92 o 
  -7  15  12       49.09      190.58     82.13 o 
  -5  15  12      793.25      597.70     78.12 o 
  -3  15  12       28.38      232.66    103.67 o 
  -1  15  12     1036.00     1015.63     92.75 o 
 -10  16  12     1310.88      880.50    135.55 o 
  -8  16  12      800.84      745.01     98.13 o 
  -6  16  12        6.02       50.54     64.85 o 
 -27   1  13      286.78      296.44    171.44 o 
 -25   1  13     2088.09     2314.56    254.54 o 
 -23   1  13      260.65      416.14    132.32 o 
 -21   1  13       40.33      106.66    111.08 o 
 -19   1  13      436.76      474.64    101.08 o 
 -17   1  13     8993.61     8715.52    303.77 o 
 -15   1  13     5467.77     5764.93    180.32 o 
 -13   1  13     4163.68     3903.87    111.32 o 
 -11   1  13    10452.86    10452.96    206.50 o 
  -9   1  13      800.73      859.19     38.82 o 
  -7   1  13     2100.67     2401.37    122.20 o 
  -5   1  13     1880.76     1722.58    110.67 o 
  -3   1  13     8027.91     8224.99    159.41 o 
  -1   1  13     1769.08     1729.66     49.39 o 
   1   1  13     3402.23     3375.52     79.70 o 
   3   1  13      475.13      419.02     30.82 o 
   5   1  13       12.73      190.59     62.35 o 
   7   1  13     1288.58     1204.31     81.11 o 
   9   1  13     1197.88     1332.01     88.23 o 
 -26   2  13     5059.92     5252.91    244.92 o 
 -24   2  13     3288.43     3534.36    173.62 o 
 -22   2  13     8649.43     8906.08    544.97 o 
 -20   2  13       59.15      162.26    110.35 o 
 -18   2  13     1693.78     1575.30    139.05 o 
 -16   2  13    25265.83    25687.46    735.72 o 
 -14   2  13     4606.46     4549.61    180.03 o 
 -12   2  13    20884.90    21406.29    653.23 o 
 -10   2  13    14348.99    15146.15    562.06 o 
  -8   2  13     1833.07     1593.49     64.00 o 
  -6   2  13     4285.64     4282.46    116.67 o 
  -4   2  13     9477.39     8992.41    190.18 o 
  -2   2  13    26932.92    27254.39    485.04 o 
   0   2  13     4086.94     4016.44     90.52 o 
   2   2  13     7080.25     6938.78    190.49 o 
   4   2  13     1267.56     1368.24     61.09 o 
   6   2  13     5389.97     5361.93    138.28 o 
   8   2  13     5898.30     5703.54    170.80 o 
  10   2  13     6664.36     6213.04    170.79 o 
 -25   3  13     3417.24     3432.04    186.68 o 
 -23   3  13     7718.90     8233.28    312.39 o 
 -21   3  13       17.46      324.26    147.51 o 
 -19   3  13      192.04      375.65    110.30 o 
 -17   3  13     6443.22     6499.96    169.87 o 
 -15   3  13    15125.37    15029.66    393.07 o 
 -13   3  13     2306.55     2755.50    143.92 o 
 -11   3  13    12559.32    12760.31    318.16 o 
  -9   3  13       20.46       67.46     33.33 o 
  -7   3  13     3563.06     3625.04     91.25 o 
  -5   3  13      282.74      308.05     37.55 o 
  -3   3  13    19706.38    20154.19    401.19 o 
  -1   3  13      760.25      803.75     33.20 o 
   1   3  13     9600.41     8954.10    272.04 o 
   3   3  13     3169.94     2994.09    158.24 o 
   5   3  13     5087.13     5266.78    275.34 o 
   7   3  13       61.27      207.58     56.16 o 
   9   3  13     3395.60     3304.35    239.05 o 
 -26   4  13     1429.71     1210.64    126.82 o 
 -24   4  13     1244.00     1081.09    143.59 o 
 -22   4  13      308.82      197.32     65.61 o 
 -20   4  13      178.09      174.75     71.89 o 
 -18   4  13     1337.53     1241.53    101.40 o 
 -16   4  13     9700.30     9955.50    579.81 o 
 -14   4  13        3.62      154.43    100.21 o 
 -12   4  13     4837.54     4979.39    131.01 o 
 -10   4  13     5299.60     5214.84    129.61 o 
  -8   4  13     4410.64     4559.24    179.26 o 
  -6   4  13      183.91      145.93     26.37 o 
  -4   4  13     1945.34     1765.50     62.96 o 
  -2   4  13        7.04       77.44     22.02 o 
   0   4  13        1.94      167.10     51.05 o 
   2   4  13        3.11      212.69     72.41 o 
   4   4  13        4.61      278.54     73.54 o 
   6   4  13      315.20      339.24     61.18 o 
   8   4  13      734.51      774.69    130.03 o 
  10   4  13      808.71      505.07     80.35 o 
 -25   5  13      330.70      278.75     78.32 o 
 -23   5  13     1763.24     1796.20    145.40 o 
 -21   5  13      933.96      819.55    112.48 o 
 -19   5  13     2934.46     2597.89    256.66 o 
 -17   5  13      239.69      253.88     62.29 o 
 -15   5  13      103.42      176.18     85.13 o 
 -13   5  13    11290.38    10836.34    252.11 o 
 -11   5  13     3066.01     2886.20     95.27 o 
  -9   5  13     3701.44     3505.09    101.87 o 
  -7   5  13      169.19      191.06     35.38 o 
  -5   5  13    15369.17    15652.91    273.08 o 
  -3   5  13      440.61      552.97     31.59 o 
  -1   5  13    11680.42    11098.14    282.29 o 
   1   5  13     2880.87     3183.03     91.93 o 
   3   5  13     1157.14     1069.75     69.17 o 
   5   5  13      254.30      275.85     91.23 o 
   7   5  13     3999.26     4264.39    137.26 o 
   9   5  13      136.87      571.70    312.52 o 
 -24   6  13     1544.95     1764.12    204.77 o 
 -22   6  13     3984.41     4323.75    195.41 o 
 -20   6  13      672.75      675.67     91.20 o 
 -18   6  13    10473.93    10551.92    299.00 o 
 -16   6  13     3177.88     3056.45    147.60 o 
 -14   6  13    21087.81    21253.68    758.49 o 
 -12   6  13    29687.86    29692.76    637.05 o 
 -10   6  13      558.93      477.58     50.50 o 
  -8   6  13    15177.22    14642.71    481.27 o 
  -6   6  13    20007.61    19538.47    337.46 o 
  -4   6  13     3064.79     3107.54     64.28 o 
  -2   6  13     4656.65     4735.41     89.30 o 
   0   6  13     8280.24     8528.90    154.04 o 
   2   6  13     1440.54     1511.33    157.84 o 
   4   6  13     1733.31     1762.26     91.01 o 
   6   6  13      141.19      328.94     80.78 o 
   8   6  13     3413.46     3377.82    168.41 o 
 -25   7  13      556.50      448.44     90.87 o 
 -23   7  13      370.78      383.42     74.60 o 
 -21   7  13     8040.72     8053.54    238.68 o 
 -19   7  13      514.58      569.58     94.50 o 
 -17   7  13     2686.72     2210.05    131.29 o 
 -15   7  13    10529.88    10624.28    311.66 o 
 -13   7  13    29113.40    30192.30    637.27 o 
 -11   7  13     8506.27     8107.82    218.01 o 
  -9   7  13     8711.47     8202.73    184.76 o 
  -7   7  13     5747.71     5411.87    191.95 o 
  -5   7  13    10920.61    10984.26    205.97 o 
  -3   7  13     2748.83     2710.46     69.72 o 
  -1   7  13    12350.27    12491.62    246.08 o 
   1   7  13     1146.36     1040.19     76.15 o 
   3   7  13     1246.34     1120.95     76.77 o 
   5   7  13       37.69      273.35     70.70 o 
   7   7  13     2354.94     2533.45    115.28 o 
 -24   8  13      617.60      643.62     96.36 o 
 -22   8  13      632.09      761.09    129.11 o 
 -20   8  13      723.46      645.08    111.52 o 
 -18   8  13      822.17      861.95    102.77 o 
 -16   8  13       42.87      198.74    102.07 o 
 -14   8  13      290.36      343.77     45.00 o 
 -12   8  13       51.86      168.85     49.76 o 
 -10   8  13      309.69      240.56     65.77 o 
  -8   8  13     1443.59     1441.64     74.99 o 
  -6   8  13      120.03      120.58     71.52 o 
  -4   8  13     2257.58     2142.77     85.11 o 
  -2   8  13      325.38      299.94     86.92 o 
   0   8  13     2033.56     1866.50    110.36 o 
   2   8  13      370.95      274.21     54.68 o 
   4   8  13      160.27      279.56     70.24 o 
   6   8  13        5.10      121.04     77.45 o 
   8   8  13       79.17      220.85     82.65 o 
 -23   9  13      500.42      397.16    180.86 o 
 -21   9  13       32.64      247.30    109.47 o 
 -19   9  13      387.52      356.61    164.94 o 
 -17   9  13     1730.74     1667.28    114.50 o 
 -15   9  13     1941.30     1777.98     99.13 o 
 -13   9  13      280.06      188.98     89.27 o 
 -11   9  13     1566.95     1619.59    104.91 o 
  -9   9  13      153.54      144.82     61.69 o 
  -7   9  13     1318.04     1178.06     66.79 o 
  -5   9  13      205.44      208.29     50.74 o 
  -3   9  13     1166.44     1251.92     89.21 o 
  -1   9  13      876.88      850.21     82.49 o 
   1   9  13       61.32      138.94     76.58 o 
   3   9  13       19.55       48.48     69.95 o 
   5   9  13        7.99      187.40     83.71 o 
   7   9  13       44.81      143.58     76.13 o 
 -22  10  13     4284.66     4586.31    208.89 o 
 -20  10  13        1.32      126.03     95.05 o 
 -18  10  13      321.43      221.82     59.45 o 
 -16  10  13     6729.97     6515.80    729.38 o 
 -14  10  13     4093.38     4060.40    126.92 o 
 -12  10  13     3247.93     2916.89    106.30 o 
 -10  10  13     8281.10     7436.94    214.55 o 
  -8  10  13      253.63      221.19     52.36 o 
  -6  10  13     5811.82     6151.15    151.69 o 
  -4  10  13     3418.22     3763.07    132.09 o 
  -2  10  13    10113.33    10595.31    299.69 o 
   0  10  13     7816.62     8054.48    296.75 o 
   2  10  13      450.07      323.88     91.88 o 
   4  10  13      138.23      144.61     65.08 o 
   6  10  13      626.84      585.88     83.50 o 
 -21  11  13     2556.50     2812.37    315.27 o 
 -19  11  13      909.54      702.45    207.82 o 
 -17  11  13     1075.64     1066.10    115.38 o 
 -15  11  13     1320.71     1367.53    111.51 o 
 -13  11  13    10019.98    10633.70    313.22 o 
 -11  11  13      412.06      365.57     62.92 o 
  -9  11  13     4308.59     3992.37    114.85 o 
  -7  11  13       14.58       78.48     42.64 o 
  -5  11  13     4005.37     4209.12    189.91 o 
  -3  11  13      624.74      606.40     76.31 o 
  -1  11  13     7483.50     7844.68    246.60 o 
   1  11  13      275.25      224.31     53.76 o 
   3  11  13       17.05      150.15     81.01 o 
   5  11  13     1041.83      802.93     80.99 o 
 -20  12  13        4.47      157.10     87.53 o 
 -18  12  13     1273.20     1203.10    285.21 o 
 -16  12  13      754.46      802.09    130.62 o 
 -14  12  13     6591.64     6362.36    188.24 o 
 -12  12  13      122.97      285.59     72.48 o 
 -10  12  13       22.33      148.36     65.63 o 
  -8  12  13      453.52      427.49     52.72 o 
  -6  12  13     4307.82     4443.85    214.16 o 
  -4  12  13      550.75      522.03     75.87 o 
  -2  12  13      292.52      346.69     77.86 o 
   0  12  13     4216.39     4011.41    170.03 o 
   2  12  13      179.46      236.54     84.73 o 
   4  12  13     1982.56     1894.51    132.80 o 
 -17  13  13     2749.27     2899.67    184.08 o 
 -15  13  13     1268.05     1452.08    123.60 o 
 -13  13  13      245.66      168.27     86.03 o 
 -11  13  13     3849.29     3644.13    121.10 o 
  -9  13  13     1155.21     1113.39     71.82 o 
  -7  13  13       21.10      291.92     92.85 o 
  -5  13  13        4.54      175.52     99.84 o 
  -3  13  13     4460.84     4935.32    179.89 o 
  -1  13  13      146.08      142.75     75.36 o 
   1  13  13      623.47      474.23    126.26 o 
 -16  14  13     1982.11     1751.90    130.62 o 
 -14  14  13      197.91      261.65     75.12 o 
 -12  14  13     2093.25     2233.43    102.18 o 
 -10  14  13      487.23      484.46     60.44 o 
  -8  14  13      398.20      329.51     52.03 o 
  -6  14  13       24.95      170.89     84.34 o 
  -4  14  13     3949.01     3997.91    158.37 o 
  -2  14  13     2242.25     2639.09    158.84 o 
   0  14  13      547.46      306.75     94.33 o 
 -13  15  13       71.87      156.97     70.01 o 
 -11  15  13     8103.46     7960.37    212.85 o 
  -9  15  13      276.19      284.16     62.92 o 
  -7  15  13       37.59      170.10     77.64 o 
  -5  15  13      841.68      876.15    189.50 o 
  -3  15  13     5977.27     6782.25    469.78 o 
 -26   0  14     6736.34     6813.78    420.73 o 
 -24   0  14      399.79      290.48    110.46 o 
 -22   0  14      195.39      177.77    187.92 o 
 -20   0  14     2044.94     1784.30    192.48 o 
 -18   0  14    37722.67    38849.67   1190.73 o 
 -16   0  14      449.98      596.69    118.91 o 
 -14   0  14    12233.91    12815.91    581.97 o 
 -12   0  14     1858.52     1829.81     64.39 o 
 -10   0  14     5970.31     5681.09    276.79 o 
  -8   0  14     4504.16     4008.36    168.43 o 
  -6   0  14    14905.68    14431.90    340.07 o 
  -4   0  14    12689.28    12776.90    256.15 o 
  -2   0  14      658.31      597.01     55.26 o 
   0   0  14      336.96      321.75     41.80 o 
   2   0  14    14800.27    15263.79    391.60 o 
   4   0  14     8595.88     8575.57    413.55 o 
   6   0  14    15845.57    15533.92    556.22 o 
   8   0  14     6811.45     6342.61    552.54 o 
 -27   1  14     4085.56     4362.02    531.85 o 
 -25   1  14      628.60      743.91    104.85 o 
 -23   1  14     1211.74     1059.98    122.50 o 
 -21   1  14       24.61      112.30     68.23 o 
 -19   1  14    21086.43    20785.36    634.69 o 
 -17   1  14     8226.96     7804.66    573.01 o 
 -15   1  14     2945.43     3025.97    240.17 o 
 -13   1  14     6979.71     6658.26    163.13 o 
 -11   1  14    16462.05    17022.09    475.02 o 
  -9   1  14      361.38      348.33     55.00 o 
  -7   1  14    11140.90    10583.70    375.63 o 
  -5   1  14    21440.76    21108.87    412.92 o 
  -3   1  14     3476.40     3808.22     89.87 o 
  -1   1  14     2063.09     1791.33     56.46 o 
   1   1  14     3350.94     3301.71     80.20 o 
   3   1  14     6937.13     7159.51    156.65 o 
   5   1  14       95.98      210.60     55.42 o 
   7   1  14     1014.33     1002.11    149.00 o 
   9   1  14      526.67      527.35     66.06 o 
 -26   2  14       20.33      264.39    155.92 o 
 -24   2  14        5.17      150.50    127.46 o 
 -22   2  14      346.78      424.89     81.12 o 
 -20   2  14       20.44      145.60     69.31 o 
 -18   2  14      133.15      284.55     70.69 o 
 -16   2  14      282.61      204.09     58.62 o 
 -14   2  14        1.72      259.98    137.47 o 
 -12   2  14      676.15      643.91     47.39 o 
 -10   2  14     7054.27     7092.45    162.96 o 
  -8   2  14     2527.34     2359.19     92.20 o 
  -6   2  14     4768.50     4845.28    139.48 o 
  -4   2  14     3515.60     3380.71     80.92 o 
  -2   2  14     1126.34     1058.01     40.20 o 
   0   2  14      138.72       57.67     19.30 o 
   2   2  14       50.39      137.54     53.31 o 
   4   2  14     2106.10     2005.22     78.76 o 
   6   2  14      100.08      284.98     85.74 o 
   8   2  14       67.58       62.95     59.79 o 
 -25   3  14       16.50      133.76    124.92 o 
 -23   3  14      823.28      653.37     98.55 o 
 -21   3  14     3855.58     3875.47    179.24 o 
 -19   3  14       67.23      225.69    115.57 o 
 -17   3  14    12456.81    13041.03    396.78 o 
 -15   3  14     7980.40     7545.12    242.68 o 
 -13   3  14       82.22      132.46     68.90 o 
 -11   3  14     7464.64     7683.03    196.88 o 
  -9   3  14     7216.60     7090.42    191.50 o 
  -7   3  14    11379.44    11893.96    278.49 o 
  -5   3  14     1078.77     1184.44     59.55 o 
  -3   3  14    10981.28    10530.04    238.42 o 
  -1   3  14      506.75      476.58     51.96 o 
   1   3  14     5701.07     5462.46    136.03 o 
   3   3  14     1589.14     1746.51     83.02 o 
   5   3  14     5641.06     5575.41    144.16 o 
   7   3  14     2495.77     2584.16    210.61 o 
   9   3  14      323.92      267.58    105.59 o 
 -26   4  14      315.87      135.73     57.01 o 
 -24   4  14       51.76      348.68    117.69 o 
 -22   4  14     2913.74     2807.25    341.98 o 
 -20   4  14    11891.10    11689.81    584.63 o 
 -18   4  14     7512.58     7768.52    342.12 o 
 -16   4  14    14837.36    15159.79    380.82 o 
 -14   4  14    11935.88    12093.61    344.03 o 
 -12   4  14     1727.34     1739.49    108.88 o 
 -10   4  14     1139.14     1106.15     53.35 o 
  -8   4  14     7998.26     8183.74    191.38 o 
  -6   4  14     8648.06     9116.19    220.73 o 
  -4   4  14    14606.11    14977.65    238.23 o 
  -2   4  14      346.23      206.02     35.95 o 
   0   4  14      206.69      159.17     60.99 o 
   2   4  14     2713.97     2782.51     99.37 o 
   4   4  14     5342.98     5687.45    177.95 o 
   6   4  14     7894.89     7907.62    194.92 o 
   8   4  14      471.87      520.72     84.44 o 
 -25   5  14     2093.28     2108.53    202.29 o 
 -23   5  14       37.02      264.20    118.94 o 
 -21   5  14      684.14      673.84    105.36 o 
 -19   5  14     4903.32     5103.73    219.42 o 
 -17   5  14     9996.34    10012.68    858.86 o 
 -15   5  14     3968.87     3998.16    136.89 o 
 -13   5  14      893.52      834.80     83.98 o 
 -11   5  14     7285.55     7556.81    208.54 o 
  -9   5  14     2079.31     1988.88     85.18 o 
  -7   5  14    11654.01    11806.21    244.41 o 
  -5   5  14    15075.29    14954.51    270.12 o 
  -3   5  14     1112.97     1074.57     74.92 o 
  -1   5  14      768.14      658.78     47.31 o 
   1   5  14      618.97      572.51     48.28 o 
   3   5  14     1474.94     1498.31    124.70 o 
   5   5  14     7463.49     7848.73    211.81 o 
   7   5  14     2397.10     2297.98    134.96 o 
 -24   6  14       37.46      175.50    116.90 o 
 -22   6  14      173.58      103.78     70.56 o 
 -20   6  14     1507.48     1560.51    252.91 o 
 -18   6  14     3279.40     3716.40    284.86 o 
 -16   6  14     2778.84     2650.88    134.10 o 
 -14   6  14      123.74      104.99    104.95 o 
 -12   6  14      472.33      513.34    143.05 o 
 -10   6  14     1189.48     1107.21     69.64 o 
  -8   6  14       23.51       80.06     75.52 o 
  -6   6  14     1513.74     1292.38     80.22 o 
  -4   6  14      265.66      246.17     26.49 o 
  -2   6  14       87.40      266.87     62.72 o 
   0   6  14      287.43      197.72     53.71 o 
   2   6  14       13.80       44.55     79.83 o 
   4   6  14      359.85      475.31     73.48 o 
   6   6  14        4.67      193.93     71.34 o 
   8   6  14      857.59      735.09    223.86 o 
 -25   7  14      507.39      435.22    207.21 o 
 -23   7  14      646.33      498.74     85.65 o 
 -21   7  14     4293.99     3930.41    441.84 o 
 -19   7  14      482.06      694.72    109.44 o 
 -17   7  14     5029.54     4821.98    209.35 o 
 -15   7  14      817.18      612.82     52.19 o 
 -13   7  14       12.11      118.23     58.52 o 
 -11   7  14     1472.59     1360.02     96.67 o 
  -9   7  14     4234.22     4182.31    169.26 o 
  -7   7  14     4729.13     4462.43    111.84 o 
  -5   7  14     9076.30     9286.42    192.30 o 
  -3   7  14      636.00      731.21     76.96 o 
  -1   7  14       25.45       95.04     74.65 o 
   1   7  14        5.00      177.48     65.94 o 
   3   7  14      122.68      245.34     58.09 o 
   5   7  14     1246.85     1323.69    105.78 o 
   7   7  14       56.80      116.83     66.65 o 
 -24   8  14     2206.87     1987.31    147.15 o 
 -22   8  14     2384.13     2265.11    141.24 o 
 -20   8  14     1480.73     1170.15    106.71 o 
 -18   8  14     3927.73     3625.20    387.90 o 
 -16   8  14    15174.32    15960.17    519.51 o 
 -14   8  14       65.11      145.83    137.95 o 
 -12   8  14      948.82      979.92     93.49 o 
 -10   8  14      745.47      791.49     61.39 o 
  -8   8  14    22786.45    22687.83    566.42 o 
  -6   8  14     4172.57     4023.11     90.66 o 
  -4   8  14     8030.79     8175.09    453.50 o 
  -2   8  14      291.27      380.87     75.22 o 
   0   8  14       19.31      142.94     82.50 o 
   2   8  14      259.91      349.93     62.13 o 
   4   8  14      877.31      903.05     81.32 o 
   6   8  14     5370.57     5434.35    396.33 o 
 -23   9  14       32.24      184.52    115.06 o 
 -21   9  14     2323.20     2286.34    155.19 o 
 -19   9  14      386.66      402.64     77.00 o 
 -17   9  14     5760.87     6242.73    246.71 o 
 -15   9  14     6431.17     6431.35    826.34 o 
 -13   9  14     2722.16     2817.39    111.79 o 
 -11   9  14     3652.65     3761.32    129.26 o 
  -9   9  14     7294.31     7164.37    209.30 o 
  -7   9  14    12743.16    12911.81    298.04 o 
  -5   9  14     1168.52     1026.74     66.49 o 
  -3   9  14    13000.76    13267.58    314.32 o 
  -1   9  14      126.14      185.53     60.34 o 
   1   9  14      298.58      361.18     84.07 o 
   3   9  14      410.66      217.38     80.21 o 
   5   9  14     2874.46     3035.38    130.09 o 
 -22  10  14      479.79      257.54     85.78 o 
 -20  10  14      846.54      949.26    119.88 o 
 -18  10  14      163.64      273.03     93.66 o 
 -16  10  14     6963.52     6687.94    225.49 o 
 -14  10  14      577.82      630.74    134.33 o 
 -12  10  14     1648.51     1415.65     82.21 o 
 -10  10  14      870.06      764.27     68.95 o 
  -8  10  14      784.43      827.68    101.67 o 
  -6  10  14     2041.91     1623.98     98.70 o 
  -4  10  14      676.34      541.20    133.65 o 
  -2  10  14     2360.72     2263.36    116.96 o 
   0  10  14      102.01      207.43     71.85 o 
   2  10  14      109.47      354.87     95.14 o 
   4  10  14       67.89      194.72     54.28 o 
 -21  11  14       12.73      136.29    106.47 o 
 -19  11  14     3983.73     4009.92    178.04 o 
 -17  11  14      963.71      917.72    218.25 o 
 -15  11  14       12.88      115.69    137.34 o 
 -13  11  14     1266.60     1432.82    110.94 o 
 -11  11  14     2941.99     2897.97    121.84 o 
  -9  11  14       49.84      157.80     64.47 o 
  -7  11  14     3476.96     3404.09    234.44 o 
  -5  11  14     1477.79     1498.85    208.00 o 
  -3  11  14        3.61      211.61     87.98 o 
  -1  11  14       87.87      126.95     72.13 o 
   1  11  14       72.59      150.46     98.33 o 
   3  11  14      285.05      366.98     76.75 o 
 -20  12  14       44.13        6.06    105.13 o 
 -18  12  14     6819.39     7081.70    406.64 o 
 -16  12  14      239.25      336.68    110.95 o 
 -14  12  14     4359.71     3598.82    910.90 o 
 -12  12  14      413.56      343.49     59.59 o 
 -10  12  14      660.48      532.65     53.46 o 
  -8  12  14     1703.81     1614.55     81.47 o 
  -6  12  14     4637.95     5358.67    177.97 o 
  -4  12  14     2491.11     2365.13    173.92 o 
  -2  12  14       14.01      180.06    102.44 o 
   0  12  14      778.18      715.20    140.99 o 
   2  12  14     1778.81     1977.70    130.00 o 
 -17  13  14     1666.28     1406.94    163.07 o 
 -15  13  14     1927.75     1942.01    138.71 o 
 -13  13  14     2360.61     2294.12    158.46 o 
 -11  13  14     1156.10      901.78    118.82 o 
  -9  13  14      273.58      281.31     54.88 o 
  -7  13  14     1118.28     1141.96     97.15 o 
  -5  13  14     5272.48     5276.51    183.47 o 
  -3  13  14       96.31      272.33    101.34 o 
  -1  13  14      106.98      292.48    148.91 o 
   1  13  14       56.48      295.70     85.20 o 
 -16  14  14     2582.88     2600.18    152.55 o 
 -14  14  14      976.98     1207.04    142.23 o 
 -12  14  14      952.12      941.51     75.65 o 
 -10  14  14       64.13      147.23     79.51 o 
  -8  14  14      207.18      220.18     71.37 o 
  -6  14  14     1358.15     1401.41    103.35 o 
  -4  14  14      813.65      436.44     66.37 o 
  -2  14  14      120.11      133.58     99.59 o 
 -11  15  14      200.31      268.20    154.16 o 
  -9  15  14      451.31      579.35    106.71 o 
  -7  15  14      170.90      263.52     66.32 o 
  -5  15  14        9.11       61.39     74.99 o 
 -27   1  15        4.29      192.10    131.58 o 
 -25   1  15      161.39      221.45    111.23 o 
 -23   1  15     9279.80     9115.85    509.74 o 
 -21   1  15     3955.10     3726.05    273.83 o 
 -19   1  15     9038.23     9467.18    307.50 o 
 -17   1  15     2454.63     2554.74    152.53 o 
 -15   1  15      103.50       95.81     83.10 o 
 -13   1  15     6472.84     6305.83    119.00 o 
 -11   1  15     4133.85     4315.58     95.49 o 
  -9   1  15    10034.41     9724.86    188.73 o 
  -7   1  15    13963.58    14588.63    339.44 o 
  -5   1  15      596.83      575.38     37.00 o 
  -3   1  15       89.51       82.75     27.02 o 
  -1   1  15       56.58      197.66     60.12 o 
   1   1  15    13672.18    13794.87    272.44 o 
   3   1  15       69.76      213.39     79.30 o 
   5   1  15      713.63      611.09     78.31 o 
   7   1  15      104.87      345.12    108.46 o 
 -26   2  15       73.94      270.42    124.48 o 
 -24   2  15     2557.98     2269.34    151.57 o 
 -22   2  15     5989.55     5994.30    219.97 o 
 -20   2  15    13341.53    14003.64    890.19 o 
 -18   2  15      421.63      511.29     97.02 o 
 -16   2  15     3462.53     3702.04    178.49 o 
 -14   2  15     6180.33     5903.50    168.75 o 
 -12   2  15    14785.19    15520.09    600.74 o 
 -10   2  15    11636.47    11488.40    289.24 o 
  -8   2  15    25012.68    25379.24    464.29 o 
  -6   2  15     4607.06     4779.94    138.26 o 
  -4   2  15      419.57      512.34     39.37 o 
  -2   2  15      799.81      826.96     47.10 o 
   0   2  15    24141.39    23996.48    447.99 o 
   2   2  15     5278.88     5234.41    125.35 o 
   4   2  15     2165.86     2054.08    112.30 o 
   6   2  15      622.07      734.03    109.47 o 
   8   2  15      535.63      434.27     70.06 o 
 -25   3  15     1381.61     1590.97    146.29 o 
 -23   3  15      643.29      686.23    107.91 o 
 -21   3  15    16802.43    16754.44    551.68 o 
 -19   3  15     2040.67     2257.31    155.84 o 
 -17   3  15      338.48      238.62    138.99 o 
 -15   3  15    10430.79    11091.17    428.08 o 
 -13   3  15    26258.06    26320.06    771.92 o 
 -11   3  15     1092.71     1017.51     60.31 o 
  -9   3  15    11737.86    12062.00    296.01 o 
  -7   3  15     8034.56     8417.27    224.29 o 
  -5   3  15       76.44      227.53     43.27 o 
  -3   3  15      118.21       74.07     35.97 o 
  -1   3  15     7219.98     7076.18    181.92 o 
   1   3  15     9315.37     9378.86    214.58 o 
   3   3  15      169.04      214.62     68.53 o 
   5   3  15     4296.17     4326.66    231.52 o 
   7   3  15       34.81       95.19     66.05 o 
 -26   4  15      543.11      454.31    263.57 o 
 -24   4  15      406.15      415.22    108.81 o 
 -22   4  15      314.31      282.05    114.62 o 
 -20   4  15     1843.45     1844.02    140.81 o 
 -18   4  15     1742.39     1494.71    122.65 o 
 -16   4  15     1172.07     1113.29    270.57 o 
 -14   4  15     2125.39     2170.50    230.79 o 
 -12   4  15       49.74      183.20     85.40 o 
 -10   4  15     2428.82     2553.80     97.96 o 
  -8   4  15      121.40      182.63     39.84 o 
  -6   4  15     1190.42     1242.79     61.55 o 
  -4   4  15      142.26      265.74     31.27 o 
  -2   4  15      257.10      314.34     52.76 o 
   0   4  15     3364.34     3304.47    107.45 o 
   2   4  15     1000.24      954.31     64.74 o 
   4   4  15      122.37      236.19     79.45 o 
   6   4  15     4247.75     4222.75    168.90 o 
 -25   5  15      286.14      424.38    113.82 o 
 -23   5  15     4182.11     4418.46    216.11 o 
 -21   5  15       88.21      469.32    208.21 o 
 -19   5  15     6531.25     6198.18    226.38 o 
 -17   5  15     3669.73     3610.14    239.45 o 
 -15   5  15      351.41      402.38     84.82 o 
 -13   5  15     5309.76     4944.99    141.77 o 
 -11   5  15    10191.81    10323.78    253.66 o 
  -9   5  15     6327.89     6291.03    150.50 o 
  -7   5  15     1713.72     1517.94     66.09 o 
  -5   5  15    15013.24    15023.76    215.17 o 
  -3   5  15    11976.59    11463.99    437.03 o 
  -1   5  15     3548.04     3718.78    175.36 o 
   1   5  15      507.97      493.52     48.02 o 
   3   5  15     6674.76     7020.45    199.68 o 
   5   5  15       81.06      293.42     98.01 o 
   7   5  15      355.49      204.96     55.95 o 
 -24   6  15     2938.56     2947.65    170.58 o 
 -22   6  15     7428.58     7530.00    659.81 o 
 -20   6  15     3684.82     3620.05    336.34 o 
 -18   6  15     2450.89     2586.85    148.77 o 
 -16   6  15     2611.72     2500.51    131.51 o 
 -14   6  15     3550.39     3162.69    111.71 o 
 -12   6  15    12415.39    12686.66    326.96 o 
 -10   6  15    37797.00    38616.79    882.26 o 
  -8   6  15      139.28      252.44     49.70 o 
  -6   6  15     9348.31     9224.87    162.96 o 
  -4   6  15     1091.61     1225.41     50.62 o 
  -2   6  15     5770.15     6168.06    179.62 o 
   0   6  15      722.67      807.82     80.97 o 
   2   6  15     3111.33     3361.70    147.07 o 
   4   6  15     3861.03     3798.27    149.89 o 
   6   6  15       78.74      158.22     82.15 o 
 -25   7  15       58.60      280.62     90.45 o 
 -23   7  15     9499.02     9207.94    297.35 o 
 -21   7  15     1385.27     1357.22    356.74 o 
 -19   7  15     8602.88     9343.30    937.93 o 
 -17   7  15     1179.77     1097.32    225.51 o 
 -15   7  15      890.95      650.12     90.33 o 
 -13   7  15     1707.09     1580.02    227.12 o 
 -11   7  15     9596.56     9608.34    237.46 o 
  -9   7  15     1327.65     1374.36     73.29 o 
  -7   7  15       84.05      270.54     62.01 o 
  -5   7  15     4100.01     3924.33     91.29 o 
  -3   7  15      953.59      763.46     64.01 o 
  -1   7  15     7423.46     7130.66    194.04 o 
   1   7  15     1863.46     1772.51    110.69 o 
   3   7  15     8974.59     9158.13    303.95 o 
   5   7  15     1019.88      793.54     88.68 o 
 -24   8  15      114.12      214.10    236.61 o 
 -22   8  15     1467.87     1430.01    171.99 o 
 -20   8  15      286.04      168.63     68.69 o 
 -18   8  15     1625.42     1672.95    178.83 o 
 -16   8  15      161.84      377.60     90.25 o 
 -14   8  15     1055.41     1072.50     69.06 o 
 -12   8  15        8.27      276.76     72.54 o 
 -10   8  15     1531.72     1554.89    129.32 o 
  -8   8  15     2663.16     2647.11     96.75 o 
  -6   8  15      293.85      176.76     33.65 o 
  -4   8  15     1043.53     1009.85     88.33 o 
  -2   8  15       68.12      164.31     57.38 o 
   0   8  15       62.85      226.70     84.45 o 
   2   8  15     1249.12      974.53     80.97 o 
   4   8  15      155.63      255.88     69.54 o 
 -23   9  15      359.65      353.04     92.66 o 
 -21   9  15     2007.16     1783.33    141.18 o 
 -19   9  15      123.41      354.90    105.16 o 
 -17   9  15        7.13      157.83     90.85 o 
 -15   9  15      279.27      312.46     84.87 o 
 -13   9  15     7811.03     8013.43    232.81 o 
 -11   9  15      324.62      245.10     58.16 o 
  -9   9  15     4576.45     4476.50    123.43 o 
  -7   9  15      144.13      258.20     69.91 o 
  -5   9  15       54.85      104.42     40.27 o 
  -3   9  15        2.79      132.50     83.22 o 
  -1   9  15       11.17      196.63     96.85 o 
   1   9  15     1100.52     1153.53     95.94 o 
   3   9  15       14.48      193.75     74.53 o 
 -22  10  15     1348.14     1282.67    332.01 o 
 -20  10  15      567.68      449.26     81.28 o 
 -18  10  15     3083.22     3260.52    169.34 o 
 -16  10  15      286.48      269.59    182.72 o 
 -14  10  15      343.25      314.67     52.40 o 
 -12  10  15     2135.18     2050.78     92.85 o 
 -10  10  15     5842.00     5861.29    176.04 o 
  -8  10  15     3913.67     4043.73    131.01 o 
  -6  10  15      184.02      223.47     60.15 o 
  -4  10  15       71.12      122.54     57.57 o 
  -2  10  15     1654.27     1960.75    120.51 o 
   0  10  15     4424.31     4570.54    308.12 o 
   2  10  15     1741.80     1809.34    113.02 o 
 -21  11  15     1505.87     1456.83    135.14 o 
 -19  11  15      991.87     1043.63    118.53 o 
 -17  11  15     1933.75     2223.27    222.41 o 
 -15  11  15     1033.69      993.85    103.64 o 
 -13  11  15     2542.56     2447.21    111.89 o 
 -11  11  15     6046.60     5892.32    184.11 o 
  -9  11  15     6921.23     6984.94    233.61 o 
  -7  11  15     1941.09     1999.96    115.12 o 
  -5  11  15      270.12      197.87     57.82 o 
  -3  11  15      633.43      786.49    122.55 o 
  -1  11  15      842.28      816.53     94.92 o 
   1  11  15     1581.22     1664.44    122.26 o 
 -18  12  15     2965.30     3259.43    177.29 o 
 -16  12  15      119.23      421.95    122.36 o 
 -14  12  15      399.88      304.54    127.00 o 
 -12  12  15      244.01      194.61     60.76 o 
 -10  12  15     3405.30     3165.67    112.96 o 
  -8  12  15      190.30      332.81     86.64 o 
  -6  12  15     1330.64     1154.69     94.86 o 
  -4  12  15     2344.82     2131.25    198.53 o 
  -2  12  15     1604.18     1405.03    116.90 o 
   0  12  15      204.54      392.92    106.70 o 
 -17  13  15       23.70      213.28    102.04 o 
 -15  13  15      856.78      766.47    274.95 o 
 -13  13  15      543.24      431.44     97.45 o 
 -11  13  15       28.07      130.49     96.29 o 
  -9  13  15        9.15      122.18     83.15 o 
  -7  13  15     1107.70     1219.18    104.91 o 
  -5  13  15      586.74      371.09     60.80 o 
  -3  13  15       15.36      156.29     93.58 o 
  -1  13  15      455.04      267.78     70.55 o 
 -14  14  15     1313.64     1414.55    103.98 o 
 -12  14  15     3329.05     3374.52    164.79 o 
 -10  14  15      920.43      840.76    117.11 o 
  -8  14  15     3183.29     3514.99    145.61 o 
  -6  14  15      400.21      434.74     72.52 o 
  -4  14  15        1.31      153.32     96.27 o 
 -26   0  16     1110.50     1241.04    210.58 o 
 -24   0  16    11885.45    11956.10    497.09 o 
 -22   0  16     3235.52     3608.46    280.19 o 
 -20   0  16      759.83      857.83    145.16 o 
 -18   0  16      134.35      301.37    166.18 o 
 -16   0  16    17744.63    17383.44    524.70 o 
 -14   0  16     8341.92     7717.11    245.33 o 
 -12   0  16    16559.57    16805.95    434.18 o 
 -10   0  16    20756.75    21282.04    814.49 o 
  -8   0  16        3.30      230.83     94.46 o 
  -6   0  16      176.19      209.93     35.88 o 
  -4   0  16    17494.79    17325.10    528.47 o 
  -2   0  16    12255.47    12402.29    319.34 o 
   0   0  16     8205.15     8039.11    224.32 o 
   2   0  16      982.79      652.95     93.86 o 
   4   0  16       85.78      162.29     70.02 o 
   6   0  16     4412.38     4803.04    351.99 o 
 -27   1  16     1205.60     1018.62    112.32 o 
 -25   1  16      680.88      473.10     91.28 o 
 -23   1  16     9729.83     9314.21    337.04 o 
 -21   1  16      570.89      281.92     65.79 o 
 -19   1  16       27.16      161.55     99.56 o 
 -17   1  16     1179.26      946.29    173.51 o 
 -15   1  16    31463.73    30994.00    741.73 o 
 -13   1  16      149.55      145.01     39.65 o 
 -11   1  16    21805.40    21794.56    466.89 o 
  -9   1  16      123.78      215.69     52.57 o 
  -7   1  16     5642.18     5760.43    195.99 o 
  -5   1  16     1407.94     1612.96     59.49 o 
  -3   1  16     6945.60     6707.63    131.95 o 
  -1   1  16     6744.48     6935.03    206.91 o 
   1   1  16      126.41      212.33     62.21 o 
   3   1  16     1606.07     1685.70     97.34 o 
   5   1  16      486.04      288.45     59.82 o 
   7   1  16      172.67      275.14     92.26 o 
 -26   2  16      270.14      330.89    110.66 o 
 -24   2  16        5.26      233.24     87.73 o 
 -22   2  16        6.62      492.99    134.80 o 
 -20   2  16        9.00      336.89    138.85 o 
 -18   2  16      605.73      740.00     98.72 o 
 -16   2  16      290.40      230.39     33.10 o 
 -14   2  16     1054.94     1221.29    110.38 o 
 -12   2  16     1794.09     1716.96     77.62 o 
 -10   2  16     3596.03     3593.91    107.22 o 
  -8   2  16       39.71      218.34     60.74 o 
  -6   2  16      793.24      625.40     68.12 o 
  -4   2  16     2007.77     2136.45     90.12 o 
  -2   2  16     1452.77     1512.19     67.99 o 
   0   2  16     1934.22     1851.67     74.24 o 
   2   2  16      200.89      182.21     50.20 o 
   4   2  16      103.46      185.81     68.19 o 
   6   2  16     2575.74     2258.46    135.14 o 
 -25   3  16     3966.21     4276.78    214.19 o 
 -23   3  16      259.58      502.78    147.01 o 
 -21   3  16     5498.72     5255.81    203.59 o 
 -19   3  16     2251.09     2151.26    143.48 o 
 -17   3  16       57.56      152.64     65.39 o 
 -15   3  16     1465.77     1536.29    138.20 o 
 -13   3  16    10310.06    10534.57    358.21 o 
 -11   3  16      134.14      109.52     27.62 o 
  -9   3  16       11.80      158.59     69.65 o 
  -7   3  16       44.44       98.35     41.58 o 
  -5   3  16    11388.61    11276.43    228.20 o 
  -3   3  16      947.19     1078.43     54.83 o 
  -1   3  16     4867.19     4829.04    126.15 o 
   1   3  16     1207.87     1159.29     71.32 o 
   3   3  16      588.45      513.63     59.20 o 
   5   3  16      595.61      474.67     67.63 o 
 -26   4  16     3744.31     3574.17    274.49 o 
 -24   4  16     3074.72     3255.29    600.78 o 
 -22   4  16     5022.37     5330.38    202.87 o 
 -20   4  16     2795.53     2607.60    142.86 o 
 -18   4  16     4790.06     4488.07    191.32 o 
 -16   4  16     3995.56     4336.08    540.20 o 
 -14   4  16    22619.63    23374.57    551.24 o 
 -12   4  16    13771.19    13613.30    420.67 o 
 -10   4  16    10335.01    10766.91    268.95 o 
  -8   4  16        4.24      174.35     54.52 o 
  -6   4  16     6422.26     6753.25    131.42 o 
  -4   4  16     4330.30     4526.75    119.35 o 
  -2   4  16     9154.40     9476.45    204.82 o 
   0   4  16     3699.32     3572.84    113.61 o 
   2   4  16      197.19      173.95     56.42 o 
   4   4  16      181.00      161.98     73.02 o 
   6   4  16      465.16      428.75    100.67 o 
 -25   5  16     3409.90     3366.12    177.51 o 
 -23   5  16     2651.87     2673.17    250.08 o 
 -21   5  16     2687.10     2994.83    183.16 o 
 -19   5  16      509.80      616.91    313.64 o 
 -17   5  16     2453.72     2714.85    162.23 o 
 -15   5  16      152.03      215.28     94.17 o 
 -13   5  16     6161.20     5799.59    214.84 o 
 -11   5  16     6966.64     6989.60    325.16 o 
  -9   5  16     2505.91     2407.92     83.29 o 
  -7   5  16       15.28      162.55     59.04 o 
  -5   5  16     4651.84     4746.21    138.93 o 
  -3   5  16     4448.96     4689.42    124.62 o 
  -1   5  16    10998.23    11139.61    218.93 o 
   1   5  16     1948.89     1700.96    139.14 o 
   3   5  16      312.91      257.08    118.92 o 
   5   5  16     1085.55      956.21    131.82 o 
 -24   6  16      281.90      207.26     66.19 o 
 -22   6  16     1153.22     1311.32    185.80 o 
 -20   6  16     1351.85     1168.33    108.24 o 
 -18   6  16     2633.35     2410.06    207.63 o 
 -16   6  16       25.88      182.65    145.59 o 
 -14   6  16      335.45      379.13     48.80 o 
 -12   6  16     4189.82     4318.72    135.45 o 
 -10   6  16     2639.99     2422.71    184.10 o 
  -8   6  16      597.58      650.76     63.72 o 
  -6   6  16       91.76      177.25     55.52 o 
  -4   6  16      741.29      508.73     65.62 o 
  -2   6  16     1253.19     1061.30    119.57 o 
   0   6  16     1769.63     1681.07    107.07 o 
   2   6  16      198.44      192.65     53.87 o 
   4   6  16        9.02      217.51     79.82 o 
 -25   7  16     2650.84     2539.74    328.00 o 
 -23   7  16      130.94      405.93    136.68 o 
 -21   7  16     3528.66     3489.52    182.73 o 
 -19   7  16      236.15      330.37     76.29 o 
 -17   7  16     1656.42     1682.47    128.59 o 
 -15   7  16      107.07      286.00     86.80 o 
 -13   7  16       46.86      253.84    106.37 o 
 -11   7  16     2020.14     2012.29    106.39 o 
  -9   7  16     4491.67     4669.78    142.72 o 
  -7   7  16      206.79      265.62     34.75 o 
  -5   7  16     3107.34     2982.74    174.09 o 
  -3   7  16      646.37      688.82     64.78 o 
  -1   7  16     1095.66     1347.00     87.90 o 
   1   7  16     3514.16     3625.81    156.71 o 
   3   7  16       56.31      216.78     79.18 o 
   5   7  16       10.64      120.20    117.08 o 
 -24   8  16     1698.65     1653.64    133.01 o 
 -22   8  16      967.13      880.82    106.68 o 
 -20   8  16     2448.08     2764.94    176.75 o 
 -18   8  16     5120.92     5265.76    223.93 o 
 -16   8  16     2543.59     2648.53    268.13 o 
 -14   8  16     9065.66     9335.08    377.72 o 
 -12   8  16    10750.95    10877.33    298.91 o 
 -10   8  16     3996.82     3968.37    132.72 o 
  -8   8  16     3155.07     3228.76    105.35 o 
  -6   8  16      607.19      560.97     72.42 o 
  -4   8  16     1884.69     1872.00    126.40 o 
  -2   8  16     1236.79     1274.10     84.39 o 
   0   8  16     5178.21     5464.83    169.29 o 
   2   8  16     1029.10      930.29     89.06 o 
   4   8  16     1595.82     1559.22    107.18 o 
 -23   9  16       55.29      137.01     98.91 o 
 -21   9  16     4208.33     4683.92    447.20 o 
 -19   9  16       62.48      138.62    140.83 o 
 -17   9  16     1409.77     1380.39    132.03 o 
 -15   9  16     1250.37     1220.10    181.62 o 
 -13   9  16    13497.04    14213.66    384.48 o 
 -11   9  16     1885.65     1641.86     89.52 o 
  -9   9  16     2719.76     2672.56    139.94 o 
  -7   9  16      366.53      299.45     56.59 o 
  -5   9  16     6214.43     6828.34    204.26 o 
  -3   9  16     1056.27     1070.87    163.69 o 
  -1   9  16     1571.35     1479.99    116.18 o 
   1   9  16     5685.64     6034.27    339.53 o 
   3   9  16      898.50      864.89    158.17 o 
 -22  10  16      134.38      243.23     78.16 o 
 -20  10  16      497.84      495.72    101.80 o 
 -18  10  16     1289.90     1079.89    100.98 o 
 -16  10  16        5.92      169.87    107.39 o 
 -14  10  16     1447.63     1339.92    282.33 o 
 -12  10  16     2953.73     2784.14    111.34 o 
 -10  10  16      202.31      179.59     44.45 o 
  -8  10  16      179.32      212.03     46.96 o 
  -6  10  16      207.50      254.18     74.07 o 
  -4  10  16     2337.08     2087.19    275.88 o 
  -2  10  16       43.42      230.22     97.04 o 
   0  10  16      335.81      240.13     89.99 o 
   2  10  16      546.69      479.63     92.18 o 
 -21  11  16        3.71       69.86    103.56 o 
 -19  11  16       43.64       95.33    146.03 o 
 -17  11  16      344.92      415.75     84.78 o 
 -15  11  16     6389.30     6511.19    226.61 o 
 -13  11  16      908.31      727.76     94.75 o 
 -11  11  16     1138.90     1036.16     68.36 o 
  -9  11  16       35.89      168.85     93.35 o 
  -7  11  16      572.27      610.01     81.91 o 
  -5  11  16      253.50      243.43     54.92 o 
  -3  11  16      159.72      165.40     93.50 o 
  -1  11  16     1329.28     1411.12    109.19 o 
   1  11  16      218.69      254.29     92.70 o 
 -18  12  16      284.35      261.57     66.11 o 
 -16  12  16     2292.39     2109.17    151.89 o 
 -14  12  16      963.95     1145.68    129.51 o 
 -12  12  16     2296.65     2301.36     98.53 o 
 -10  12  16      767.71      679.63     78.74 o 
  -8  12  16      386.39      316.78     61.59 o 
  -6  12  16       45.42      244.89     95.08 o 
  -4  12  16     2811.61     2548.64    137.37 o 
  -2  12  16      973.91     1212.70    112.84 o 
 -17  13  16     2349.51     1991.72    223.98 o 
 -15  13  16     3354.05     3593.54    172.63 o 
 -13  13  16     3119.48     2945.90    133.69 o 
 -11  13  16     2805.93     2539.76    122.52 o 
  -9  13  16       92.64      112.15     73.04 o 
  -7  13  16     1615.55     1625.14    116.13 o 
  -5  13  16      282.32      202.16     55.31 o 
  -3  13  16     4046.52     4450.71    244.38 o 
 -12  14  16     1456.18     1173.55    123.14 o 
 -10  14  16      103.93      232.58    172.33 o 
  -8  14  16       19.33      127.12     85.71 o 
 -27   1  17     1916.33     2106.73    270.11 o 
 -25   1  17     1024.14     1095.00    116.93 o 
 -23   1  17      301.93      230.85    107.19 o 
 -21   1  17     1899.15     1779.11    150.50 o 
 -19   1  17     2068.89     2266.56    143.09 o 
 -17   1  17     8329.99     8248.53    385.87 o 
 -15   1  17     2823.55     2821.24     96.35 o 
 -13   1  17     1629.09     1700.11     63.32 o 
 -11   1  17        2.76      123.82     81.73 o 
  -9   1  17     3406.23     3676.91    102.40 o 
  -7   1  17     4780.97     4653.70    113.28 o 
  -5   1  17     5320.39     5221.98    111.38 o 
  -3   1  17     1732.07     1969.15     66.47 o 
  -1   1  17     1265.69     1288.42     89.21 o 
   1   1  17      310.70      299.10     46.39 o 
   3   1  17     4949.44     4858.93    149.22 o 
   5   1  17      178.43      365.10    137.76 o 
 -26   2  17     4387.55     4537.68    228.03 o 
 -24   2  17       33.89      215.77    128.36 o 
 -22   2  17      166.03      329.35    163.98 o 
 -20   2  17     1948.17     2039.84    162.81 o 
 -18   2  17     6122.95     6430.52    222.10 o 
 -16   2  17     8524.48     8540.41    258.37 o 
 -14   2  17     3320.51     3675.83    105.59 o 
 -12   2  17      454.02      410.78     59.84 o 
 -10   2  17     1793.38     1832.31    106.01 o 
  -8   2  17     5559.28     5744.53    235.48 o 
  -6   2  17    10680.32    10354.36    194.13 o 
  -4   2  17     6867.35     7097.04    169.64 o 
  -2   2  17     1190.43     1076.03    140.81 o 
   0   2  17       66.86      233.92     57.54 o 
   2   2  17       60.02      180.58     73.25 o 
   4   2  17     7871.79     8129.45    253.85 o 
 -25   3  17     3126.91     3240.97    400.85 o 
 -23   3  17       71.08      257.33    134.59 o 
 -21   3  17      129.87      131.16     65.97 o 
 -19   3  17     1531.11     1588.54    130.19 o 
 -17   3  17    23238.29    24569.72    665.50 o 
 -15   3  17     1565.51     1481.04    110.20 o 
 -13   3  17     4906.45     4715.29    143.54 o 
 -11   3  17      498.65      458.49     49.37 o 
  -9   3  17    10495.12    10998.07    233.41 o 
  -7   3  17     5281.29     5382.50    127.62 o 
  -5   3  17     8928.07     8970.44    156.92 o 
  -3   3  17     4493.51     4356.31    140.72 o 
  -1   3  17      593.14      640.37     61.97 o 
   1   3  17      905.34      877.46    100.78 o 
   3   3  17      372.36      370.70     69.05 o 
   5   3  17     1622.34     1462.50    118.75 o 
 -26   4  17       29.11      174.82    121.82 o 
 -24   4  17      119.43      144.05     73.94 o 
 -22   4  17      421.27      339.88    167.83 o 
 -20   4  17      200.56      195.61     62.54 o 
 -18   4  17      412.77      264.71     95.53 o 
 -16   4  17      876.83     1029.94    102.17 o 
 -14   4  17      614.43      676.28     87.01 o 
 -12   4  17     1826.39     1546.45    336.97 o 
 -10   4  17       91.50      285.65     74.70 o 
  -8   4  17      530.75      649.25     72.41 o 
  -6   4  17       26.42      167.66     47.95 o 
  -4   4  17     6821.35     6747.00    209.44 o 
  -2   4  17     1683.71     1649.88     80.33 o 
   0   4  17       79.98      140.49     58.46 o 
   2   4  17      198.06      236.69     81.46 o 
   4   4  17     2576.62     2622.92    150.91 o 
 -25   5  17      262.11      514.32    146.87 o 
 -23   5  17     2035.01     2280.04    160.09 o 
 -21   5  17     1733.70     1763.01    137.38 o 
 -19   5  17     3119.28     3264.12    365.18 o 
 -17   5  17      863.20      790.16    182.16 o 
 -15   5  17     1885.81     1901.16    124.36 o 
 -13   5  17      439.53      381.34     73.53 o 
 -11   5  17     3570.43     3653.82    348.74 o 
  -9   5  17      240.23      266.07     48.33 o 
  -7   5  17    10125.50    10508.64    188.55 o 
  -5   5  17     1133.50     1144.09     84.20 o 
  -3   5  17     1501.98     1369.41     74.32 o 
  -1   5  17     3994.70     3768.01    122.94 o 
   1   5  17     1250.72     1376.33    103.56 o 
   3   5  17       41.62      183.54    126.83 o 
 -24   6  17       41.21      199.60    140.45 o 
 -22   6  17       17.41       62.66    130.44 o 
 -20   6  17     5220.97     5467.66    240.99 o 
 -18   6  17     6576.83     6427.71    249.15 o 
 -16   6  17    22448.57    22839.48   1140.36 o 
 -14   6  17     2372.05     2392.51    139.62 o 
 -12   6  17     5117.87     5215.24    159.13 o 
 -10   6  17     1105.93      935.81     66.38 o 
  -8   6  17     2067.87     2177.86     78.68 o 
  -6   6  17    10636.62    10746.71    226.79 o 
  -4   6  17     2252.63     1895.76     84.56 o 
  -2   6  17     1374.79     1448.12     96.66 o 
   0   6  17      253.63      209.17     71.34 o 
   2   6  17     2381.47     2691.15    179.81 o 
   4   6  17      271.12      742.69    135.15 o 
 -23   7  17       22.73      216.88    144.28 o 
 -21   7  17     1058.90      575.00    128.45 o 
 -19   7  17     2129.41     2318.97    216.94 o 
 -17   7  17     2144.41     2190.74    234.13 o 
 -15   7  17    13323.85    13678.23    456.73 o 
 -13   7  17     1513.03     1454.48     79.21 o 
 -11   7  17       62.70      318.50    113.81 o 
  -9   7  17      344.25      292.55     86.49 o 
  -7   7  17    13275.28    11857.41    396.28 o 
  -5   7  17     8133.66     8402.42    203.77 o 
  -3   7  17     2214.51     2194.51    114.01 o 
  -1   7  17     1593.90     1345.16     98.13 o 
   1   7  17     1232.41     1129.29    170.81 o 
   3   7  17      471.69      421.76     71.46 o 
 -24   8  17      830.82      722.59    112.34 o 
 -22   8  17       44.25      159.83    151.33 o 
 -20   8  17       11.02      148.44    153.56 o 
 -18   8  17      506.36      614.02     87.90 o 
 -16   8  17     2469.20     2364.91    145.09 o 
 -14   8  17      236.43      153.16     50.35 o 
 -12   8  17       49.78      155.73     69.27 o 
 -10   8  17      311.77      265.20     41.33 o 
  -8   8  17     4371.77     3747.27    375.01 o 
  -6   8  17      892.09      782.83     82.60 o 
  -4   8  17      920.29      717.87     94.64 o 
  -2   8  17       37.85      309.82    114.10 o 
   0   8  17       89.57      322.78    158.31 o 
   2   8  17      270.45      235.83     68.69 o 
 -23   9  17        0.49       29.77    133.28 o 
 -21   9  17      984.64      848.12    119.10 o 
 -19   9  17     1116.96     1195.53    128.91 o 
 -17   9  17     2262.34     2251.92    151.73 o 
 -15   9  17     1377.07     1565.79    342.20 o 
 -13   9  17       33.43      260.42     82.30 o 
 -11   9  17      300.58      214.10     43.24 o 
  -9   9  17      120.99      167.17     53.34 o 
  -7   9  17     2669.04     2675.13    127.85 o 
  -5   9  17     1175.45     1274.36    106.38 o 
  -3   9  17     1270.59     1482.69    121.56 o 
  -1   9  17       79.67      169.15     96.35 o 
   1   9  17       10.76      147.61     78.09 o 
 -20  10  17     3108.65     2840.36    165.23 o 
 -18  10  17     2070.54     2238.16    144.71 o 
 -16  10  17     3089.78     3279.31    191.92 o 
 -14  10  17     6803.26     6548.67    256.79 o 
 -12  10  17     2478.77     2406.56    153.19 o 
 -10  10  17       21.36      181.77     62.43 o 
  -8  10  17      815.76      913.82     89.79 o 
  -6  10  17    12773.28    13455.98    474.03 o 
  -4  10  17      947.81      980.94    109.21 o 
  -2  10  17     3463.72     3197.80    150.39 o 
   0  10  17       31.97      229.46     91.75 o 
 -19  11  17     4402.54     4730.69    212.94 o 
 -17  11  17     1816.77     1642.39    125.84 o 
 -15  11  17     4602.90     4932.59    204.89 o 
 -13  11  17      310.06      179.93     56.41 o 
 -11  11  17       98.51      239.82    108.18 o 
  -9  11  17      133.39      257.23     87.53 o 
  -7  11  17     2133.26     2483.05    126.07 o 
  -5  11  17     1782.19     1649.00    113.72 o 
  -3  11  17      167.58      224.80     73.02 o 
  -1  11  17     1018.90      841.86    128.48 o 
 -18  12  17      337.71      259.91    207.63 o 
 -16  12  17       59.83      120.18    119.22 o 
 -14  12  17     2590.30     2580.17    209.71 o 
 -12  12  17      878.54      871.59    137.12 o 
 -10  12  17      315.77      298.53     74.54 o 
  -8  12  17      816.46      572.03     81.02 o 
  -6  12  17     2112.95     1959.00    117.08 o 
  -4  12  17       10.86      197.37     89.12 o 
 -15  13  17        1.76      107.83    108.99 o 
 -13  13  17      430.18      386.08     96.90 o 
 -11  13  17        7.68       84.76    145.21 o 
  -9  13  17      921.03      789.15    134.65 o 
  -7  13  17       18.44      288.45    116.42 o 
 -26   0  18        1.87      239.03    211.71 o 
 -24   0  18     3974.75     4489.61    323.07 o 
 -22   0  18     1488.15     1557.51    209.06 o 
 -20   0  18     5643.24     6266.02    302.68 o 
 -18   0  18     1475.38     1753.26    184.11 o 
 -16   0  18     1294.42     1464.24    173.95 o 
 -14   0  18      128.90      174.40     47.78 o 
 -12   0  18    15444.85    14334.73    454.42 o 
 -10   0  18     1418.51     1702.98    107.21 o 
  -8   0  18     8718.61     8535.92    216.56 o 
  -6   0  18     2044.04     2445.38    105.00 o 
  -4   0  18      381.71      515.32     99.68 o 
  -2   0  18     2581.47     2775.99    311.51 o 
   0   0  18      968.71      923.28    100.00 o 
   2   0  18    15463.16    14741.00    397.00 o 
   4   0  18      809.28      774.90    192.04 o 
 -25   1  18     3086.30     3049.55    173.09 o 
 -23   1  18     1395.40     1368.68    130.85 o 
 -21   1  18     6716.04     6765.22    250.80 o 
 -19   1  18    14301.78    13667.50    442.45 o 
 -17   1  18     2598.52     2779.07    155.40 o 
 -15   1  18     1355.75     1302.35    111.79 o 
 -13   1  18      220.67      242.60     69.57 o 
 -11   1  18    15683.08    16348.23    323.97 o 
  -9   1  18     1097.33     1115.26    106.43 o 
  -7   1  18     6699.52     7098.74    137.77 o 
  -5   1  18      947.24      928.04     53.16 o 
  -3   1  18      832.22      860.27     56.77 o 
  -1   1  18      195.45      130.53     48.92 o 
   1   1  18     4752.02     5032.66    148.44 o 
   3   1  18       48.67       87.04     77.11 o 
 -26   2  18        0.04      312.67    150.64 o 
 -24   2  18      186.12      408.91    137.55 o 
 -22   2  18      213.24      287.28    137.49 o 
 -20   2  18     1826.80     1569.83    117.75 o 
 -18   2  18      564.25      510.51     79.32 o 
 -16   2  18      360.91      282.62     89.56 o 
 -14   2  18      577.72      496.55     77.12 o 
 -12   2  18      186.89      233.22     54.90 o 
 -10   2  18        6.46      202.14     68.23 o 
  -8   2  18       39.02      140.67     70.27 o 
  -6   2  18      264.70      182.98     31.03 o 
  -4   2  18        1.68      140.36     48.24 o 
  -2   2  18        4.70      210.48     60.73 o 
   0   2  18      429.82      347.80     62.06 o 
   2   2  18     1690.01     1762.34     98.44 o 
   4   2  18       35.99      206.41     97.74 o 
 -25   3  18       42.53       37.32    117.61 o 
 -23   3  18     1943.97     1790.79    152.21 o 
 -21   3  18     3323.45     3197.03    172.85 o 
 -19   3  18       48.58      227.13    167.71 o 
 -17   3  18     2412.24     2207.97    242.03 o 
 -15   3  18       45.02      188.63     91.28 o 
 -13   3  18     2447.76     2419.93     94.26 o 
 -11   3  18      178.45      144.51     52.02 o 
  -9   3  18     4770.59     4797.55    144.74 o 
  -7   3  18     3271.02     3114.19     87.11 o 
  -5   3  18     1041.69      946.28     70.94 o 
  -3   3  18      599.63      472.45     70.22 o 
  -1   3  18     1833.89     1986.67     79.66 o 
   1   3  18      479.33      333.67     48.49 o 
   3   3  18     4071.20     4292.22    181.73 o 
 -26   4  18      231.66      235.01    198.28 o 
 -24   4  18     2269.17     2402.80    218.67 o 
 -22   4  18     8959.75     9838.30    370.44 o 
 -20   4  18    10847.40    12018.72    573.96 o 
 -18   4  18     7072.88     6768.27    228.79 o 
 -16   4  18       12.55      280.14    123.97 o 
 -14   4  18       15.57      258.33    110.95 o 
 -12   4  18    10694.55    10818.95    374.30 o 
 -10   4  18     7548.99     8137.15    196.59 o 
  -8   4  18     4594.02     4757.44    131.90 o 
  -6   4  18      707.52      638.56     65.87 o 
  -4   4  18      483.46      497.64     52.43 o 
  -2   4  18     1511.73     1703.33     92.75 o 
   0   4  18     3823.10     3725.56    273.46 o 
   2   4  18     2252.40     2310.29    185.75 o 
 -25   5  18      116.51       98.82    123.08 o 
 -23   5  18      225.76      282.47     91.58 o 
 -21   5  18     2467.07     2337.01    153.85 o 
 -19   5  18     3347.21     3354.77    179.84 o 
 -17   5  18       54.82      261.45    167.06 o 
 -15   5  18       54.34      129.50     62.42 o 
 -13   5  18     7656.46     7330.63    205.84 o 
 -11   5  18    13215.07    13560.53    356.26 o 
  -9   5  18    10452.65    10724.91    258.53 o 
  -7   5  18     4415.54     4322.72    111.38 o 
  -5   5  18     1156.51     1090.58     79.82 o 
  -3   5  18       32.08      166.50     61.24 o 
  -1   5  18     1394.26     1540.44    174.40 o 
   1   5  18     1783.46     1808.02    112.06 o 
   3   5  18      678.97      621.47    140.78 o 
 -24   6  18       96.48      278.67    122.40 o 
 -22   6  18      527.80      366.32     83.43 o 
 -20   6  18     2391.84     1728.20    169.61 o 
 -18   6  18        9.69       76.16    130.38 o 
 -16   6  18      801.73      890.67    186.43 o 
 -14   6  18       10.59      278.92    126.16 o 
 -12   6  18     5449.06     5610.65    214.73 o 
 -10   6  18     2623.66     2924.33    138.09 o 
  -8   6  18      828.47      810.57     47.95 o 
  -6   6  18     2075.45     1734.63    106.60 o 
  -4   6  18      263.42      203.92     76.13 o 
  -2   6  18      117.53      249.20    110.38 o 
   0   6  18       86.89      267.92     89.35 o 
   2   6  18       58.58       55.18     97.89 o 
 -23   7  18     1569.77     1494.47    142.47 o 
 -21   7  18      729.64      631.44    101.76 o 
 -19   7  18       27.65      344.74    127.61 o 
 -17   7  18     1676.23     1711.65    132.89 o 
 -15   7  18     1577.05     1560.03    119.42 o 
 -13   7  18       71.01      273.86     82.26 o 
 -11   7  18     1014.78     1077.59     74.08 o 
  -9   7  18    11302.40    11886.75    311.62 o 
  -7   7  18       24.94      100.83     84.62 o 
  -5   7  18     3270.53     3095.28    137.49 o 
  -3   7  18       63.03      173.44     78.10 o 
  -1   7  18     2735.68     3249.08    221.72 o 
   1   7  18       98.08      237.12     91.47 o 
 -22   8  18    10902.28    11916.78    598.88 o 
 -20   8  18      486.84      412.92     85.91 o 
 -18   8  18     5283.43     5986.96    243.35 o 
 -16   8  18     1047.82      987.96    224.95 o 
 -14   8  18     1340.08     1503.20    202.76 o 
 -12   8  18     2396.82     2294.02    180.89 o 
 -10   8  18     9328.95     9468.37    218.42 o 
  -8   8  18     6731.48     7073.98    215.13 o 
  -6   8  18       32.74      192.29    131.91 o 
  -4   8  18     1620.39     1569.08     91.97 o 
  -2   8  18     6334.26     7335.82    233.49 o 
   0   8  18     2827.50     3137.21    147.67 o 
 -21   9  18     4726.93     4701.10    212.26 o 
 -19   9  18      693.96      749.42    106.50 o 
 -17   9  18     6043.19     6217.32    362.20 o 
 -15   9  18     1295.63     1243.33    115.53 o 
 -13   9  18      582.25      500.92     56.23 o 
 -11   9  18     3991.21     3652.45    195.60 o 
  -9   9  18     2897.03     2868.31    124.39 o 
  -7   9  18      996.02      754.60     83.78 o 
  -5   9  18      310.24      219.79     49.66 o 
  -3   9  18        2.89       82.68     60.64 o 
  -1   9  18     4506.81     4454.21    165.97 o 
 -20  10  18      349.90      283.13     89.05 o 
 -18  10  18     2491.74     2620.86    160.40 o 
 -16  10  18     1739.57     1684.51    127.64 o 
 -14  10  18      186.87      194.99    103.31 o 
 -12  10  18      360.30      388.42     55.95 o 
 -10  10  18     1763.05     1459.33    152.01 o 
  -8  10  18      249.93      176.25     48.45 o 
  -6  10  18      271.15      174.30     62.01 o 
  -4  10  18      943.53      777.13     82.45 o 
  -2  10  18      121.46      149.43     48.59 o 
 -19  11  18     1881.94     1868.47    171.57 o 
 -17  11  18      407.05      284.84     64.24 o 
 -15  11  18      364.51      359.13    110.52 o 
 -13  11  18      551.72      681.72    132.96 o 
 -11  11  18     2707.82     2845.46    135.78 o 
  -9  11  18       13.26      163.20     88.49 o 
  -7  11  18     2921.96     2946.74    153.08 o 
  -5  11  18      194.50      274.72     62.62 o 
  -3  11  18      226.92      271.74    101.23 o 
 -16  12  18        2.39      106.27     93.97 o 
 -14  12  18      433.01      326.85     58.80 o 
 -12  12  18     1914.18     2390.03    169.72 o 
 -10  12  18     1337.87     1397.29    105.57 o 
  -8  12  18     1974.58     2313.65    126.24 o 
  -6  12  18     1841.03     1933.89    150.67 o 
 -11  13  18     1277.69     1337.04    102.77 o 
 -25   1  19     1094.58      892.26    119.87 o 
 -23   1  19     3827.55     3696.91    208.86 o 
 -21   1  19     5208.37     5034.08    236.37 o 
 -19   1  19       27.55      124.59    193.77 o 
 -17   1  19       85.18      159.41    144.01 o 
 -15   1  19     1400.36     1714.73    122.93 o 
 -13   1  19     9730.01    10343.64    463.10 o 
 -11   1  19     2888.78     2707.58     90.40 o 
  -9   1  19      679.72      726.96     76.06 o 
  -7   1  19       43.28      108.77     45.91 o 
  -5   1  19      776.50      804.09     54.31 o 
  -3   1  19     1436.06     1412.87     71.20 o 
  -1   1  19     1587.13     1946.93    116.23 o 
   1   1  19      592.26      337.78     55.12 o 
   3   1  19      110.99      252.07    103.34 o 
 -26   2  19     1389.45     1164.82    127.67 o 
 -24   2  19     2652.39     2342.48    376.40 o 
 -22   2  19     6771.40     6786.78    270.63 o 
 -20   2  19      402.16      437.62     81.97 o 
 -18   2  19     2424.12     2411.21    150.53 o 
 -16   2  19     3688.93     3383.73    172.53 o 
 -14   2  19    17535.17    17799.51    367.63 o 
 -12   2  19     9905.25    10302.51    239.14 o 
 -10   2  19     6381.86     6041.67    199.96 o 
  -8   2  19     1088.80     1131.60     56.72 o 
  -6   2  19     1320.60     1513.44     62.38 o 
  -4   2  19     3045.20     2938.27    169.04 o 
  -2   2  19     5291.65     5426.86    152.22 o 
   0   2  19     9835.24    10106.32    224.30 o 
   2   2  19      300.08      197.94     62.31 o 
 -25   3  19      370.51      533.86    100.21 o 
 -23   3  19     5240.93     5652.67    249.89 o 
 -21   3  19     3382.62     3573.39    174.97 o 
 -19   3  19      215.64      455.39    103.76 o 
 -17   3  19     1645.18     1721.99    283.89 o 
 -15   3  19     3281.13     3134.28    197.87 o 
 -13   3  19     9086.23     9434.83    262.15 o 
 -11   3  19     1045.95     1268.00     81.00 o 
  -9   3  19     4863.50     4721.49    169.45 o 
  -7   3  19       34.98      161.39     49.39 o 
  -5   3  19     3060.10     2933.55    112.40 o 
  -3   3  19      135.52      146.35     36.80 o 
  -1   3  19     9236.36     8879.53    204.07 o 
   1   3  19      787.37      633.53     92.77 o 
 -24   4  19       62.29      162.73    126.97 o 
 -22   4  19      700.63      939.23    115.81 o 
 -20   4  19      270.65      202.59     64.43 o 
 -18   4  19      177.09      317.51    113.06 o 
 -16   4  19       41.21      218.54    119.19 o 
 -14   4  19      124.42      204.44    190.73 o 
 -12   4  19     1613.34     1745.07     87.12 o 
 -10   4  19     1449.38     1383.06     85.34 o 
  -8   4  19      116.97      165.41     32.18 o 
  -6   4  19     4396.17     4630.74    132.02 o 
  -4   4  19     1263.26     1174.76    130.60 o 
  -2   4  19       36.36       63.12     56.55 o 
   0   4  19     1438.84     1206.28    114.33 o 
   2   4  19        0.24      110.99     94.83 o 
 -25   5  19     3728.11     3895.70    213.01 o 
 -23   5  19      571.30      490.54     91.87 o 
 -21   5  19      440.38      570.75    167.58 o 
 -19   5  19      675.28      784.79    247.76 o 
 -17   5  19     1360.13     1360.66    189.32 o 
 -15   5  19      972.04      955.74    101.83 o 
 -13   5  19      660.40      513.16     79.86 o 
 -11   5  19     3644.21     3745.08    126.58 o 
  -9   5  19      283.97      256.61     42.55 o 
  -7   5  19      731.12      723.39     61.35 o 
  -5   5  19      520.78      308.34     80.43 o 
  -3   5  19     7666.53     8025.90    334.27 o 
  -1   5  19       23.15      164.28     62.71 o 
   1   5  19     3938.21     4452.23    236.28 o 
 -24   6  19     7976.28     8152.16    581.79 o 
 -22   6  19      727.98      658.63    103.56 o 
 -20   6  19     4977.82     5244.69    213.01 o 
 -18   6  19      630.42      524.96     91.56 o 
 -16   6  19     7370.12     7374.69    447.18 o 
 -14   6  19     6075.35     6392.32    411.05 o 
 -12   6  19    10039.97    10346.97    349.98 o 
 -10   6  19     7689.35     7323.51    255.52 o 
  -8   6  19      130.10      152.19     55.76 o 
  -6   6  19      678.34      678.02    107.02 o 
  -4   6  19     3689.87     4218.37    459.12 o 
  -2   6  19     2577.67     2906.10    142.52 o 
   0   6  19     1454.37     1637.10    218.42 o 
 -23   7  19     4986.25     5701.32    429.76 o 
 -21   7  19      842.54      961.38    118.81 o 
 -19   7  19     1456.87     1402.65    244.63 o 
 -17   7  19     1054.89     1025.21    185.78 o 
 -15   7  19     6068.21     5926.42    310.32 o 
 -13   7  19      180.93      344.60    102.32 o 
 -11   7  19     3744.54     3281.95    289.22 o 
  -9   7  19       73.58      201.63    125.68 o 
  -7   7  19     2625.10     2846.53    134.35 o 
  -5   7  19      431.22      348.96     56.86 o 
  -3   7  19     5184.90     5771.42    284.59 o 
  -1   7  19      416.36      365.94     79.06 o 
 -22   8  19     1314.99     1252.39    136.86 o 
 -20   8  19      230.45      309.31    127.07 o 
 -18   8  19       54.45      200.61    127.91 o 
 -16   8  19      820.53      875.47    107.96 o 
 -14   8  19      981.66      904.41    130.30 o 
 -12   8  19     1121.69      956.66     99.09 o 
 -10   8  19      680.39      394.79     60.33 o 
  -8   8  19        4.05      106.31     94.56 o 
  -6   8  19      965.31      780.00     88.26 o 
  -4   8  19       48.26      125.15     85.61 o 
  -2   8  19      130.78      169.48     90.55 o 
 -21   9  19      641.00      566.66    160.41 o 
 -19   9  19        1.21      105.09     98.93 o 
 -17   9  19      322.00      352.73    202.79 o 
 -15   9  19       35.11       23.02     60.26 o 
 -13   9  19     2737.16     2858.97    158.14 o 
 -11   9  19      102.95      261.69     60.97 o 
  -9   9  19      175.80      232.20    114.65 o 
  -7   9  19      298.97      254.06     72.79 o 
  -5   9  19     1071.86      938.88     92.89 o 
  -3   9  19       78.87      247.06    115.43 o 
 -20  10  19       65.50      133.33     81.59 o 
 -18  10  19      498.49      413.27    245.68 o 
 -16  10  19     2062.17     2329.80    161.48 o 
 -14  10  19     1184.36     1467.47    121.55 o 
 -12  10  19     2847.50     2571.65    290.46 o 
 -10  10  19     1958.58     1944.93    114.89 o 
  -8  10  19      242.77      305.45     68.33 o 
  -6  10  19        9.06      194.65    101.79 o 
  -4  10  19     3958.81     3402.50    359.57 o 
 -17  11  19     3382.60     3636.19    237.10 o 
 -15  11  19      222.29      297.55     92.71 o 
 -13  11  19     6455.11     6342.00    268.11 o 
 -11  11  19     5694.24     5681.77    199.26 o 
  -9  11  19       67.01      299.35     94.34 o 
  -7  11  19      175.63      348.94    162.87 o 
 -14  12  19       47.73      280.01    128.97 o 
 -12  12  19      813.67      872.09    122.00 o 
 -10  12  19      843.54      519.94     69.30 o 
 -26   0  20     2524.05     2934.04    272.39 o 
 -24   0  20     4691.97     5276.99    371.17 o 
 -22   0  20     3605.35     4189.58    301.10 o 
 -20   0  20      680.56      741.74    171.49 o 
 -18   0  20    12476.69    12916.78    591.95 o 
 -16   0  20    16191.44    17101.68    840.80 o 
 -14   0  20      147.24       76.11     31.33 o 
 -12   0  20     1332.70     1335.19     96.17 o 
 -10   0  20      103.63       52.39     73.37 o 
  -8   0  20    10479.46    10709.22    266.51 o 
  -6   0  20     1513.88     1290.00     81.12 o 
  -4   0  20    12333.84    12478.73    418.23 o 
  -2   0  20     3305.04     2792.51    157.28 o 
   0   0  20      134.67      371.75    121.13 o 
 -25   1  20     3566.36     3950.24    216.24 o 
 -23   1  20     1519.98     1840.79    159.69 o 
 -21   1  20     4078.82     4397.57    322.25 o 
 -19   1  20       55.22      213.57    100.39 o 
 -17   1  20     7321.16     7681.06    258.30 o 
 -15   1  20     8168.84     8548.35    337.79 o 
 -13   1  20      705.52      546.66     84.74 o 
 -11   1  20     2016.80     1794.41     74.59 o 
  -9   1  20     4576.80     4854.64    119.30 o 
  -7   1  20     6456.62     6768.07    138.78 o 
  -5   1  20     2903.11     2929.89    113.09 o 
  -3   1  20     7888.99     8124.84    202.19 o 
  -1   1  20      264.91      210.66     60.26 o 
   1   1  20       24.32      231.23     75.38 o 
 -26   2  20       14.37      349.75    123.50 o 
 -24   2  20     1208.30     1074.59    148.55 o 
 -22   2  20      860.52      927.57    124.80 o 
 -20   2  20        0.18      269.66     89.29 o 
 -18   2  20     2693.82     2741.36    373.61 o 
 -16   2  20     1984.22     2049.52    139.43 o 
 -14   2  20     3956.58     3881.42    155.92 o 
 -12   2  20       55.28      144.51     51.24 o 
 -10   2  20      978.13      980.90     92.55 o 
  -8   2  20     1102.68     1099.59     59.34 o 
  -6   2  20     1419.40     1410.15     73.38 o 
  -4   2  20      992.08      970.08     65.63 o 
  -2   2  20       35.73      181.96     77.82 o 
   0   2  20        3.16       96.06     66.39 o 
 -25   3  20       16.36      -17.12    130.95 o 
 -23   3  20        1.77       81.85    115.05 o 
 -21   3  20      170.28      374.70    121.46 o 
 -19   3  20     7845.00     7755.46    357.84 o 
 -17   3  20     1834.41     1947.55    151.06 o 
 -15   3  20     2048.48     1600.94    211.64 o 
 -13   3  20      541.22      650.73    101.81 o 
 -11   3  20      198.52      193.88     89.98 o 
  -9   3  20     2794.30     2760.04     83.08 o 
  -7   3  20     2660.45     2948.07    108.59 o 
  -5   3  20     4672.17     4737.24    117.11 o 
  -3   3  20      231.90      219.61     49.77 o 
  -1   3  20      846.56      651.07     94.16 o 
 -24   4  20       86.08      193.71    106.62 o 
 -22   4  20       19.83      273.08    140.36 o 
 -20   4  20     2099.22     2338.00    240.25 o 
 -18   4  20     6455.56     6367.39    244.65 o 
 -16   4  20     7476.57     7907.48    654.82 o 
 -14   4  20     8826.28     8376.78    344.30 o 
 -12   4  20     1413.23     1557.87     86.36 o 
 -10   4  20       23.08      123.71     72.60 o 
  -8   4  20      725.67      708.34     62.75 o 
  -6   4  20    10624.77    11069.24    351.10 o 
  -4   4  20     2763.66     2693.29    208.09 o 
  -2   4  20     1242.85     1262.32    109.77 o 
   0   4  20       68.09      272.23    132.30 o 
 -25   5  20     1834.08     1884.44    164.18 o 
 -23   5  20      136.67      415.19    140.65 o 
 -21   5  20     1380.77     1154.87    125.88 o 
 -19   5  20     1997.42     1989.79    151.04 o 
 -17   5  20     9204.09     9365.15    298.48 o 
 -15   5  20     1839.63     1937.19    128.75 o 
 -13   5  20     1250.70     1207.14    106.80 o 
 -11   5  20      173.53      170.58     45.72 o 
  -9   5  20      139.82      170.68     32.77 o 
  -7   5  20      236.22      204.98     37.63 o 
  -5   5  20     4973.48     4813.79    260.46 o 
  -3   5  20      474.27      334.25     92.77 o 
  -1   5  20      903.13      583.31    235.09 o 
 -24   6  20      631.10      726.46    143.47 o 
 -22   6  20      197.79      242.14     99.75 o 
 -20   6  20      345.78      384.90    135.22 o 
 -18   6  20      745.94      610.57    128.89 o 
 -16   6  20      207.12      372.62    125.18 o 
 -14   6  20       61.78      197.13    115.64 o 
 -12   6  20      726.87      479.91     84.97 o 
 -10   6  20      159.39      247.28     73.74 o 
  -8   6  20      340.90      283.50     56.51 o 
  -6   6  20       94.55      226.63     69.23 o 
  -4   6  20      517.82      242.02    101.44 o 
  -2   6  20      294.30      331.18     70.79 o 
 -23   7  20       53.41      223.84    103.16 o 
 -21   7  20      171.28      231.75     96.17 o 
 -19   7  20     2313.67     2133.09    178.03 o 
 -17   7  20      668.32      649.56    114.90 o 
 -15   7  20      711.10      608.87     94.34 o 
 -13   7  20      617.55      787.97    273.17 o 
 -11   7  20     5106.99     5695.28    260.19 o 
  -9   7  20      194.85      190.68     54.63 o 
  -7   7  20     2770.66     2980.29    140.72 o 
  -5   7  20     4095.77     4535.44    166.95 o 
  -3   7  20      408.29      412.44     82.67 o 
 -22   8  20      469.74      381.65     81.02 o 
 -20   8  20     2909.40     3491.98    459.41 o 
 -18   8  20     3194.63     3549.42    470.80 o 
 -16   8  20     3779.46     3528.18    175.65 o 
 -14   8  20     5849.80     6350.12    336.12 o 
 -12   8  20       25.42       91.85    173.60 o 
 -10   8  20       93.25      163.28    118.50 o 
  -8   8  20       46.93      233.55    130.40 o 
  -6   8  20     4320.10     4478.83    222.83 o 
  -4   8  20      747.26      685.44     81.84 o 
 -21   9  20      398.65      389.63    123.04 o 
 -19   9  20     4567.12     4194.28    961.31 o 
 -17   9  20      523.01      508.24     96.74 o 
 -15   9  20     1209.14     1186.41    117.38 o 
 -13   9  20     2588.27     2787.53    231.67 o 
 -11   9  20     1168.35     1216.66     98.49 o 
  -9   9  20       17.36      324.50    100.55 o 
  -7   9  20     2151.31     2204.96    133.00 o 
  -5   9  20     5317.69     5823.22    497.46 o 
 -18  10  20     1342.99     1508.61    137.72 o 
 -16  10  20       97.63      227.49     87.85 o 
 -14  10  20      940.90      846.61    149.85 o 
 -12  10  20       93.78      277.83    128.05 o 
 -10  10  20      526.99      457.29     96.83 o 
  -8  10  20       18.28      172.36     95.42 o 
  -6  10  20     3129.27     3255.55    187.28 o 
 -15  11  20     1519.84     1367.91    204.23 o 
 -13  11  20      286.82      337.04    141.82 o 
 -11  11  20      973.57      925.37    216.04 o 
  -9  11  20      886.91      584.50     91.51 o 
 -25   1  21       42.90      413.29    171.63 o 
 -23   1  21     4384.48     3922.73    193.19 o 
 -21   1  21     1166.87     1193.35    138.99 o 
 -19   1  21     3520.66     3154.98    168.49 o 
 -17   1  21     1345.18     1631.53    133.00 o 
 -15   1  21      328.21       87.18     78.40 o 
 -13   1  21       32.44      191.61     68.71 o 
 -11   1  21     5286.20     5083.96    134.61 o 
  -9   1  21      990.47      920.24     92.83 o 
  -7   1  21     2164.44     2183.73     89.32 o 
  -5   1  21      910.43      739.47     73.31 o 
  -3   1  21      450.29      420.57     77.90 o 
  -1   1  21     1006.32      954.19     77.56 o 
 -24   2  21     4157.05     4376.17    225.05 o 
 -22   2  21     5142.55     4852.91    218.33 o 
 -20   2  21     5338.93     5990.93    411.54 o 
 -18   2  21     4303.06     4925.34    370.60 o 
 -16   2  21       57.57      181.16    102.91 o 
 -14   2  21      202.62      346.33     96.95 o 
 -12   2  21     3805.73     3774.65    149.27 o 
 -10   2  21     8223.36     9011.00    212.57 o 
  -8   2  21     2000.17     1883.78     65.91 o 
  -6   2  21     2432.05     2279.64     87.74 o 
  -4   2  21       39.31      121.69     51.70 o 
  -2   2  21     2065.65     1839.29    101.55 o 
 -25   3  21     1280.52      999.53    114.20 o 
 -23   3  21     1109.30     1011.39    133.42 o 
 -21   3  21     1932.50     2036.08    205.45 o 
 -19   3  21     3037.10     3072.36    182.27 o 
 -17   3  21     2778.12     2633.48    152.11 o 
 -15   3  21      193.29      188.37     75.36 o 
 -13   3  21       18.17      172.17     55.86 o 
 -11   3  21     5067.61     5215.69    138.14 o 
  -9   3  21     8862.36     9101.11    165.52 o 
  -7   3  21     1515.90     1417.59     75.43 o 
  -5   3  21     5861.73     5693.20    142.85 o 
  -3   3  21      628.04      626.10     83.13 o 
  -1   3  21      825.03      770.66     89.50 o 
 -24   4  21     1758.98     1922.25    294.26 o 
 -22   4  21      207.88      252.68    197.19 o 
 -20   4  21      323.44      222.27     65.88 o 
 -18   4  21      601.80      616.02     83.54 o 
 -16   4  21     1123.72      938.32    100.76 o 
 -14   4  21     1100.10     1176.15    113.77 o 
 -12   4  21       85.75       64.76     38.50 o 
 -10   4  21     3018.22     3005.91    130.65 o 
  -8   4  21      329.76      244.85     43.70 o 
  -6   4  21     2638.97     2147.61     94.94 o 
  -4   4  21      700.98      379.33     65.39 o 
  -2   4  21      125.26      245.36     91.33 o 
 -23   5  21       21.52      326.25    118.91 o 
 -21   5  21     4589.55     4927.58    324.45 o 
 -19   5  21      360.59      272.38     80.38 o 
 -17   5  21      315.83      388.33    315.61 o 
 -15   5  21      526.73      468.14     81.22 o 
 -13   5  21     8186.48     7836.50    229.76 o 
 -11   5  21     1604.30     1529.40     82.64 o 
  -9   5  21     4145.14     4246.39    175.55 o 
  -7   5  21     3828.94     3929.69    157.12 o 
  -5   5  21      141.19       96.08     64.72 o 
  -3   5  21      946.33      802.82     83.17 o 
 -22   6  21     7043.77     7691.96    310.27 o 
 -20   6  21     3617.67     3806.33    195.51 o 
 -18   6  21     2382.23     2611.97    159.95 o 
 -16   6  21     3425.64     3264.14    178.93 o 
 -14   6  21       10.43      156.78    106.20 o 
 -12   6  21     2336.99     2616.69    478.41 o 
 -10   6  21     1017.31     1092.77    148.07 o 
  -8   6  21     4440.58     4848.98    181.54 o 
  -6   6  21     1032.40     1020.31     85.63 o 
  -4   6  21        7.31      261.98     83.60 o 
 -21   7  21     7078.88     7868.29    622.81 o 
 -19   7  21      941.99      709.67    102.55 o 
 -17   7  21      482.94      271.61     65.17 o 
 -15   7  21      566.62      354.66    153.11 o 
 -13   7  21     1717.50     2012.06    134.87 o 
 -11   7  21     1539.38     1206.13    145.63 o 
  -9   7  21     2076.62     2361.12    180.03 o 
  -7   7  21     3946.37     3955.83    163.04 o 
  -5   7  21      548.69      387.04     64.40 o 
 -20   8  21       37.33      196.70    223.34 o 
 -18   8  21       42.39       98.89    139.92 o 
 -16   8  21     2458.00     2178.86    173.88 o 
 -14   8  21       63.83      292.34     98.78 o 
 -12   8  21      362.70      291.43     83.43 o 
 -10   8  21        7.11      209.18    123.48 o 
  -8   8  21     4611.80     5070.45    248.86 o 
  -6   8  21      223.18      174.79     92.58 o 
 -19   9  21      882.56      951.85    215.76 o 
 -17   9  21      226.02      407.79    118.13 o 
 -15   9  21      125.60      178.77    133.21 o 
 -13   9  21      505.44      511.37    128.26 o 
 -11   9  21      508.23      416.45     92.83 o 
  -9   9  21     1108.61     1096.64    118.06 o 
  -7   9  21      535.16      495.80    132.82 o 
 -16  10  21      732.10      727.85    102.03 o 
 -14  10  21      137.77      232.44    138.45 o 
 -12  10  21     1544.19     1595.89    162.59 o 
 -10  10  21     3171.49     3578.61    173.62 o 
 -24   0  22     2737.98     3484.18    264.79 o 
 -22   0  22     4659.22     5097.35    304.93 o 
 -20   0  22      245.74      445.51    135.74 o 
 -18   0  22     3758.46     3637.05    270.64 o 
 -16   0  22     2037.09     1922.25    181.37 o 
 -14   0  22     4033.47     4052.96    221.58 o 
 -12   0  22    20101.85    21670.85    689.89 o 
 -10   0  22      210.07      266.63     65.30 o 
  -8   0  22     1938.09     1616.97     95.05 o 
  -6   0  22      425.13      379.12     77.55 o 
  -4   0  22     4282.26     4283.72    207.73 o 
 -25   1  22     3068.71     2694.49    173.84 o 
 -23   1  22      204.54      443.61    187.94 o 
 -21   1  22     6034.18     6165.35    241.55 o 
 -19   1  22       21.05      211.15     83.73 o 
 -17   1  22       62.25      163.01     74.08 o 
 -15   1  22       63.92      180.48     81.49 o 
 -13   1  22     9417.36    10003.51    211.29 o 
 -11   1  22     1057.45      874.45     64.36 o 
  -9   1  22     2221.02     1962.91     92.83 o 
  -7   1  22      590.57      529.02     54.30 o 
  -5   1  22     1894.65     1831.84     97.60 o 
  -3   1  22       37.63      106.92     93.19 o 
 -24   2  22     1106.64     1214.45    318.37 o 
 -22   2  22       18.40      200.55     84.16 o 
 -20   2  22      508.30      338.74     73.21 o 
 -18   2  22     1718.64     1735.40    179.16 o 
 -16   2  22      301.37      158.36     52.60 o 
 -14   2  22     1204.91      760.81     91.85 o 
 -12   2  22     1288.10     1418.58     97.83 o 
 -10   2  22     1194.49     1076.32     69.54 o 
  -8   2  22     1213.56     1045.50     68.77 o 
  -6   2  22     1952.13     1645.79    128.18 o 
  -4   2  22       15.03      171.68     87.18 o 
 -23   3  22     2518.41     2665.87    174.86 o 
 -21   3  22      969.29      884.85    183.50 o 
 -19   3  22      133.52      352.29    133.11 o 
 -17   3  22      110.22      299.16    117.89 o 
 -15   3  22     2294.30     2273.52    149.70 o 
 -13   3  22      366.96      343.50     61.74 o 
 -11   3  22     1347.14     1400.73     69.77 o 
  -9   3  22      142.94      229.19     54.09 o 
  -7   3  22      629.95      631.50     61.20 o 
  -5   3  22      191.45      224.43     49.00 o 
  -3   3  22      656.23      595.30    100.72 o 
 -24   4  22     6132.56     6782.42    380.34 o 
 -22   4  22     2738.47     2433.46    168.85 o 
 -20   4  22     5663.01     5775.86    223.88 o 
 -18   4  22        1.75      118.80    138.85 o 
 -16   4  22      874.34      707.40     91.47 o 
 -14   4  22     5273.24     5965.46    248.77 o 
 -12   4  22     3139.90     3112.56    156.01 o 
 -10   4  22     3537.42     3902.55    127.94 o 
  -8   4  22       27.05       65.50     40.30 o 
  -6   4  22     3232.43     3457.01    140.61 o 
  -4   4  22     1454.43     1556.16    111.08 o 
 -23   5  22     1276.64     1034.05    117.21 o 
 -21   5  22      737.07      803.00    126.26 o 
 -19   5  22      503.25      368.53     76.21 o 
 -17   5  22     1951.41     1971.68    149.51 o 
 -15   5  22     1731.23     1549.75    443.50 o 
 -13   5  22     4797.46     4619.91    178.06 o 
 -11   5  22     7121.09     6817.36    328.80 o 
  -9   5  22      909.56      895.47     85.86 o 
  -7   5  22      179.43      240.11    181.69 o 
  -5   5  22     2314.27     2503.94    133.09 o 
 -22   6  22        9.67      301.56    117.80 o 
 -20   6  22      425.35      256.51     90.63 o 
 -18   6  22      132.27      303.93    113.31 o 
 -16   6  22      568.90      484.63    119.84 o 
 -14   6  22      430.67      305.39     69.05 o 
 -12   6  22     1043.24      945.01    125.42 o 
 -10   6  22      476.77      388.62    129.15 o 
  -8   6  22     1925.58     1921.07    115.11 o 
  -6   6  22      266.01      223.72     53.71 o 
 -21   7  22      774.31      460.70     85.01 o 
 -19   7  22       48.71      271.75    113.40 o 
 -17   7  22      917.96     1049.56    270.51 o 
 -15   7  22     4577.46     4965.71    436.73 o 
 -13   7  22       22.21      382.48    186.19 o 
 -11   7  22     3010.24     3491.67    261.75 o 
  -9   7  22     1151.95      997.92    226.48 o 
  -7   7  22       18.85      162.50     93.63 o 
 -18   8  22      252.57      225.95    133.70 o 
 -16   8  22     4318.71     4084.47    185.90 o 
 -14   8  22     2235.39     2495.95    236.90 o 
 -12   8  22     1431.75     1520.85    154.13 o 
 -10   8  22     7343.45     7472.35    291.57 o 
  -8   8  22      158.36      174.06     84.30 o 
 -17   9  22       38.46      135.86     92.41 o 
 -15   9  22     9191.40     9619.56    455.00 o 
 -13   9  22      463.64      338.51    153.67 o 
 -11   9  22     6507.40     6540.89    438.58 o 
 -23   1  23       81.75      246.56    269.09 o 
 -21   1  23        5.91      412.11    129.52 o 
 -19   1  23      735.34      461.45     87.74 o 
 -17   1  23      949.69     1154.45    126.52 o 
 -15   1  23     2970.58     3066.45    531.77 o 
 -13   1  23      102.96      199.20     99.33 o 
 -11   1  23      566.48      397.88     44.09 o 
  -9   1  23      579.38      484.27     51.62 o 
  -7   1  23     2188.93     2057.81     97.31 o 
  -5   1  23     1293.71     1085.99     79.20 o 
 -24   2  23      422.46      321.37     80.34 o 
 -22   2  23        1.07      107.09    109.57 o 
 -20   2  23     2559.58     2794.78    178.36 o 
 -18   2  23     3891.50     3330.82    177.56 o 
 -16   2  23    11345.70    10963.42    376.03 o 
 -14   2  23     5500.39     5060.28    329.48 o 
 -12   2  23      435.77      346.69     46.53 o 
 -10   2  23      411.58      334.33     48.05 o 
  -8   2  23     2050.78     2072.87    137.82 o 
  -6   2  23     4118.50     4318.67    206.87 o 
 -23   3  23      815.28      900.13    122.99 o 
 -21   3  23      116.87      330.59    135.81 o 
 -19   3  23     2318.85     2239.09    157.61 o 
 -17   3  23     2281.33     2312.68    151.48 o 
 -15   3  23     9381.82     9589.23    532.40 o 
 -13   3  23       44.25      312.72    102.91 o 
 -11   3  23       20.87      153.55     43.82 o 
  -9   3  23       26.29      154.10     50.45 o 
  -7   3  23     3772.26     3907.22    188.73 o 
 -22   4  23        9.58      284.06    149.57 o 
 -20   4  23        9.49      165.97    118.97 o 
 -18   4  23      198.06      150.19    154.78 o 
 -16   4  23     1097.87      950.75    117.55 o 
 -14   4  23       23.71       68.27     86.92 o 
 -12   4  23     1052.16     1074.66     94.42 o 
 -10   4  23      294.44      231.07     40.25 o 
  -8   4  23     1292.90     1234.88    100.45 o 
  -6   4  23      557.08      309.09     92.87 o 
 -21   5  23      125.65      303.53    144.14 o 
 -19   5  23     1685.13     1787.41    299.67 o 
 -17   5  23     5333.37     5356.53    587.73 o 
 -15   5  23       60.93      270.87    107.07 o 
 -13   5  23     1240.91     1591.89    220.74 o 
 -11   5  23      374.55      303.72     91.08 o 
  -9   5  23      741.00      707.47    200.36 o 
  -7   5  23       44.68      241.93     93.34 o 
 -20   6  23       66.78      205.89    118.79 o 
 -18   6  23     2886.44     3134.73    181.13 o 
 -16   6  23     4379.24     4485.43    192.99 o 
 -14   6  23      644.09      382.69    157.82 o 
 -12   6  23     3639.47     3494.40    197.64 o 
 -10   6  23     1713.45     1544.69    177.52 o 
  -8   6  23      198.47      260.04     62.43 o 
 -19   7  23      521.10      544.63    108.85 o 
 -17   7  23     3777.41     3459.97    178.48 o 
 -15   7  23     1098.85     1005.54    174.31 o 
 -13   7  23     1693.09     1808.06    154.77 o 
 -11   7  23      503.29      402.43     92.05 o 
 -16   8  23      337.05      216.73     84.69 o 
 -14   8  23     1296.51      960.39    187.18 o 
 -12   8  23       64.41      179.31    196.60 o 
 -22   0  24    13211.41    13553.93    662.15 o 
 -20   0  24      994.56      829.48    163.22 o 
 -18   0  24    14104.55    13568.34    595.34 o 
 -16   0  24     2075.08     1854.79    197.70 o 
 -14   0  24      246.67      146.31     74.47 o 
 -12   0  24      424.63      428.70     76.27 o 
 -10   0  24     8276.95     8871.64    432.79 o 
  -8   0  24      824.00      536.42     77.61 o 
 -21   1  24     3763.01     3887.00    215.14 o 
 -19   1  24      167.65      219.41    115.87 o 
 -17   1  24     7441.73     7268.76    263.93 o 
 -15   1  24     1214.93     1214.20    113.08 o 
 -13   1  24       40.61      243.47     89.34 o 
 -11   1  24     1157.20     1118.23     65.27 o 
  -9   1  24     5501.15     5357.52    188.95 o 
  -7   1  24       60.28      213.27    119.95 o 
 -20   2  24       71.05      343.13    141.74 o 
 -18   2  24      612.23      540.11    188.88 o 
 -16   2  24      129.20       96.58     56.49 o 
 -14   2  24      639.40      613.29     83.72 o 
 -12   2  24      293.19      367.39     77.22 o 
 -10   2  24      442.60      310.30     46.07 o 
  -8   2  24      121.64      229.63     56.54 o 
 -21   3  24      591.20      560.18     95.96 o 
 -19   3  24     2215.25     1953.20    142.23 o 
 -17   3  24       41.02      246.72    110.45 o 
 -15   3  24     1159.52      870.97    102.63 o 
 -13   3  24     3028.63     2948.74    242.12 o 
 -11   3  24     4156.61     4469.08    190.10 o 
  -9   3  24      386.45      222.24     51.98 o 
 -20   4  24     3470.12     3641.43    267.38 o 
 -18   4  24     1668.73     1769.92    138.04 o 
 -16   4  24      372.41      292.08     70.00 o 
 -14   4  24       58.85      364.76    197.57 o 
 -12   4  24     1628.79     1622.49     92.01 o 
 -10   4  24     1480.88     1691.45     96.07 o 
 -19   5  24     3821.93     3643.80    196.69 o 
 -17   5  24     1949.80     1719.96    136.47 o 
 -15   5  24       83.41      236.03    191.21 o 
 -13   5  24      541.10      505.97     85.38 o 
 -11   5  24     1227.09     1187.95    132.62 o 
 -18   6  24      978.63      807.08    101.43 o 
 -16   6  24       60.69      183.78    151.29 o 
 -14   6  24       96.28      261.79    104.87 o 
 -12   6  24        9.81      289.30    114.16 o 
 -19   1  25      144.93      186.65     84.60 o 
 -17   1  25     1694.62     1922.81    146.49 o 
 -15   1  25      358.86      161.14     55.48 o 
 -13   1  25     2961.11     2975.51    323.34 o 
 -11   1  25     2251.10     1945.51    214.42 o 
 -20   2  25     2844.64     2910.93    388.16 o 
 -18   2  25      244.78      285.02     84.42 o 
 -16   2  25     1325.70     1213.77    118.84 o 
 -14   2  25     1700.12     1864.44    353.94 o 
 -12   2  25     6306.12     6269.76    218.97 o 
 -19   3  25      815.14      729.98    112.59 o 
 -17   3  25     1895.21     1702.59    203.92 o 
 -15   3  25       40.82       95.17     83.17 o 
 -13   3  25     1807.16     1858.18    123.76 o 
 -18   4  25      662.14      594.94    212.23 o 
 -16   4  25       88.57      139.26     70.17 o 
 -14   4  25       25.52      115.62     74.83 o 
                                                 
